# Supplementary material for: Emerging Putative Associations between Non-Coding RNAs and Protein-Coding Genes in Neuropathic Pain: Added Value from Reusing Microarray Data
Source: Front Neurol. 2016 Oct 18;7:168. doi: 10.3389/fneur.2016.00168 (PMC5067702; doi:10.3389/fneur.2016.00168)
Supplement: Table S2 — Pseudogenes and parental protein-coding genes in DRG. [file Table_2.xlsx]

## Sheet: Combined_Both_Species_DRG_PS_PP
This file has the entire list of pseudogenes and their corresponding parent genes in DRG.
Pseudogene Parent	PS_Fc_1	PPC_Fc_1	PS_Fc_4	PPC_Fc_4	PS_Fc_7	PPC_Fc_7	PS_Fc_14	PPC_Fc_14
4930529C04Rik Zbed4	0	0	0	0	0	0	4.2244	0
AABR06004338.1 Kpna4	0	0	0	0	0	0	-1.63614	0
AABR06007522.1 Olr36	0	0	0	0	2.2933	0	0	0
AABR06009577.2 Cited1	0	0	0	0	0	0	1.78239	0
AABR06009831.1 Olr323	0	0	0	0	0	0	1.79983	6.0581
AABR06009919.1 Olr371	0	0	0	0	0	0	4.71977	0
AABR06016850.1 LOC100909949	0	0	0	0	0	0	-1.5554	0
AABR06022193.1 Rpl7a	0	0	0	0	0	0	1.51288	0
AABR06024559.3 Olr522	0	0	0	0	0	0	7.14669	3.23526
AABR06024594.1 Olr577	9.41718	0	0	0	5.63999	0	0	0
AABR06025519.2 RGD1561276	0	0	0	0	0	0	3.86647	0
AABR06025519.3 Olr760	5.20479	0	0	0	0	0	0	0
AABR06028493.1 Olr1338	0	0	0	0	0	0	3.32339	0
AABR06034495.1 Nsl1	0	0	0	0	0	0	-1.99439	0
AABR06038510.2 Ifna11	2.39981	0	0	0	0	0	0	0
AABR06039622.1 Olr858	0	0	2.54484	0	3.85599	0	0	0
AABR06042108.1 Uap1	0	0	0	0	1.57792	1.53998	0	0
AABR06046311.1 Rpl36a	0	0	0	0	0	0	1.57599	0
AABR06047246.1 Olr1845	0	0	0	0	0	0	4.17975	0
AABR06053573.1 Olr1129	0	0	0	0	0	0	5.65505	0
AABR06053583.1 Olr1119	0	0	0	0	2.17339	0	0	0
AABR06053609.1 Olr1174	7.57044	0	4.11062	0	5.10235	0	0	0
AABR06056645.1 Nme2	0	0	0	0	0	0	1.76397	0
AABR06060093.1 Hsp90ab1	0	0	0	0	0	0	-1.9317	1.68118
AABR06063807.1 Rpl30	0	0	0	0	1.65177	0	1.63846	0
AABR06064587.1 LOC100360841	0	0	0	0	1.61281	1.51538	1.6766	1.63752
AABR06066410.1 Polr2h	2.02005	0	0	0	1.83044	0	0	0
AABR06068078.2 Olr1555	3.23968	0	0	0	0	0	0	0
AABR06069158.1 Il13ra1	0	0	0	2.28878	2.25914	2.55502	1.55932	2.27719
AABR06069507.1 Olr1566	0	5.06014	0	0	0	3.16539	3.60398	0
AABR06070020.1 Dppa1	4.01104	0	0	0	2.4614	0	1.85592	0
AABR06074853.1 LOC100360449	0	0	0	0	0	0	1.56406	0
AABR06079841.1 Apex2	0	0	0	0	0	0	3.02384	0
AABR06081832.1 Galnt12	0	0	0	0	2.21999	0	3.67522	0
AABR06083369.1 LOC100910543	7.65125	0	0	0	4.72631	0	0	0
AABR06093601.1 Rbms2	0	0	0	0	0	0	1.52684	1.45194
AABR06096630.1 AABR06008222.1	0	0	0	0	0	0	1.47864	0
AABR06099677.1 Dstn	0	0	0	0	0	0	1.51672	0
AABR06099689.5 Olr1702	0	0	0	0	-2.76156	0	-2.29933	0
AABR06100965.1 Fabp5	0	0	0	0	1.60441	0	1.54395	0
AABR06108284.1 LOC685520	0	0	0	0	6.71322	0	0	0
AK157302 AK157302	0	0	0	0	0	0	1.56583	0
Ak3l2-ps Ak4	0	0	0	0	0	0	4.27055	0
Cyld-ps1 Cyld	0	0	0	0	0	0	3.37554	0
Dynlt1-ps1 Dynlt1a	0	0	0	0	1.47497	0	1.60273	0
Gm10086 Rpl34	0	0	0	0	0	0	1.48186	0
Gm10154 Rpl34	0	0	0	0	0	0	1.46703	0
Gm10356 Ikzf5	0	0	0	0	0	0	-1.49467	0
Gm11256 Rpl7a	0	0	0	0	0	0	1.60048	0
Gm11578 Lix1	0	0	0	0	-1.44598	0	-1.50491	0
Gm11594 Cabp4	0	0	0	0	0	0	2.04289	0
Gm11892 Tubb5	0	0	0	0	0	0	1.57275	0
Gm11895 Hn1	0	0	1.5362	0	1.69308	0	1.5058	0
Gm12152 Rps2-ps6	0	0	0	0	0	0	1.51217	0
Gm12351 Rpl37	0	0	0	0	1.51538	0	1.63752	0
Gm12387 Pbk	-2.35671	0	-1.64454	0	0	0	0	0
Gm12397 Kdm2b	0	0	0	0	0	0	1.45004	0
Gm12461 Eef1g	1.76503	0	0	0	1.56138	0	1.89994	1.65112
Gm12760 Rpl21	0	0	0	0	0	0	1.51967	0
Gm13131 Chpt1	0	0	0	0	-3.50011	0	0	0
Gm13360 Vdac1	1.71194	0	0	0	0	0	0	0
Gm13740 Rpl29	0	0	0	0	0	0	1.50052	0
Gm14117 Atpaf1	0	0	0	0	0	0	-1.50724	0
Gm14150 Tuba1b	0	0	0	0	0	0	1.94934	0
Gm14584 Csnk1g3	0	0	0	0	0	0	-1.51185	0
Gm14586 Rps17	0	0	0	0	0	0	1.46651	0
Gm14857 Ipo5	1.85556	0	2.27138	1.58316	2.11396	2.07018	1.86835	2.10919
Gm15429 Aph1a	0	0	0	0	0	2.36852	1.77718	0
Gm15549 Rpl10	0	0	0	0	1.58775	0	1.5439	0
Gm15604 Hspa8	0	0	0	0	0	0	1.61446	0
Gm15801 Ptp4a1	1.55699	2.15178	0	0	0	0	0	1.70709
Gm15806 Akr1b10	0	0	0	0	0	0	-1.73481	0
Gm1947 Nop56	0	0	0	0	0	0	1.94707	0
Gm4879 Wdr12	1.89337	0	0	0	0	0	0	0
Gm4996 Phb	0	0	0	0	0	0	2.08069	0
Gm5161 Snrpa	0	0	0	0	0	0	2.49065	0
Gm5353 Rpl7a	0	0	0	0	0	0	1.51288	0
Gm5454 Etv1	0	0	0	0	-1.62599	0	-1.54777	0
Gm5513 Eif4a1	0	0	0	0	0	0	1.48088	0
Gm6132 H3f3a	0	0	0	0	1.55379	0	0	0
Gm6568 Dnajb9	0	0	0	0	0	0	-1.67298	0
Gm6823 Ythdf2	0	0	0	0	0	0	-1.4368	0
Gm6863 Naca	0	0	0	0	0	0	1.64967	0
Gm7429 Rpl30	0	0	0	0	0	0	2.19679	0
Gm7831 Rpl17	0	0	0	0	0	0	1.59747	0
Gm7866 Uba52	0	0	0	0	0	0	1.46689	0
Gm8807 Hmgb1	0	0	0	0	0	0	-1.98354	0
Gm9364 Anapc15	0	0	0	0	0	0	2.50633	0
Hsp25-ps1 Hspb1	1.74746	0	2.19093	0	2.47666	0	2.20043	0
Kif22-ps Kif22	9.1584	0	15.6756	0	24.6079	0	21.0929	0
LOC100365386 Rpl36a	0	0	0	0	0	0	1.59384	0
LOC100909747 LOC100910272	0	0	0	0	0	0	-1.52859	0
LOC102547986 AABR06004425.1	0	0	0	0	0	0	1.49941	0
LOC681090 Xdh	0	0	0	0	0	0	1.74681	0
Rn50_15_0609.1 Esco2	0	0	0	0	0	0	-1.53711	0
RP23-349K2.1 Rpl7a	0	0	0	0	0	0	1.55479	0
RP23-466K3.1 Clic4	0	0	0	0	0	0	2.53236	0
Rpl17-ps1 Rpl17	0	0	0	0	0	0	1.54227	0
Rpl19-ps11 Rpl19	0	0	0	0	0	0	1.75101	0
Rpl30-ps1 Rpl30	0	0	0	0	1.65177	0	1.63846	0
Rpl31-ps23 Rpl31	0	0	0	0	1.43482	0	1.72574	0
Rpl34l1 Rpl34	0	0	0	0	0	0	1.46703	1.48186
Rps2-ps9 Rps2	0	0	0	0	0	0	1.49644	0
Rpsa-ps11 Rpsa	0	0	0	0	0	0	1.53235	0
