# Supplementary material for: Emerging Putative Associations between Non-Coding RNAs and Protein-Coding Genes in Neuropathic Pain: Added Value from Reusing Microarray Data
Source: Front Neurol. 2016 Oct 18;7:168. doi: 10.3389/fneur.2016.00168 (PMC5067702; doi:10.3389/fneur.2016.00168)
Supplement: Table S3 — Pseudogenes and parental protein-coding genes in SN. [file Table_3.xlsx]

## Sheet: Combined_Both_Species_SN_PS_PPC
This file has the entire list of pseudogenes and their corresponding parent genes in SN.
Pseudogene Parent	PS_Fc_1	PPC_Fc_1	PS_Fc_4	PPC_Fs_4	PS_Fc_7	PPC_Fc_7	PS_Fc_14	PPC_Fc_14
1700049L16Rik Hn1l	2.58253	0	0	0	2.12165	0	0	0
4930529C04Rik Zbed4	4.513	0	0	0	3.29093	0	0	0
AABR06000249.1 RGD1560633	1.49045	0	1.51889	0	0	0	0	0
AABR06000351.1 Mcart1	0	0	0	0	-1.48867	0	0	0
AABR06003166.1 Vom1r53	2.35625	0	0	0	1.69743	0	2.00936	-1.47462
AABR06003575.1 Atp6v0c	1.71656	0	0	0	0	0	0	0
AABR06003765.1 LOC100360449	1.52865	0	1.49581	0	0	0	0	0
AABR06004281.1 Actg1	2.52098	0	2.45495	0	2.13036	0	1.65302	0
AABR06004577.1 AABR06087371.1	-3.18469	0	2.08886	0	-2.18773	0	-2.61859	0
AABR06004703.1 Grb2	1.67509	0	1.55458	0	0	0	0	0
AABR06005232.1 Sarnp	1.73266	0	0	0	0	0	0	0
AABR06007618.2 Olr141	0	4.24669	0	0	2.25395	2.64796	0	0
AABR06008395.1 LOC100911093	0	0	0	0	-1.57271	-1.59127	0	-1.60711
AABR06008864.1 Rpl36a	1.80419	0	1.94468	0	1.77801	0	0	0
AABR06009487.1 Tvp23b	0	0	-1.50115	0	-1.60663	0	-1.48826	0
AABR06009905.1 Olr340	4.1419	0	0	0	0	0	0	0
AABR06009919.1 Olr371	2.19815	0	0	0	0	0	1.79437	0
AABR06010357.1 Foxd3	3.16937	0	0	0	0	1.88307	0	1.81438
AABR06010779.1 Pak1	0	0	3.18401	3.22758	3.30094	3.33428	2.55013	2.45728
AABR06012355.1 Rpl7a	1.61704	0	1.81535	0	0	0	0	0
AABR06012679.1 Rpl29	2.93914	0	0	0	0	0	0	0
AABR06015208.1 LOC100360449	6.71144	0	7.30388	0	4.74392	0	3.8816	0
AABR06015303.1 Spin1	0	0	1.49234	0	0	0	0	0
AABR06016679.1 Prdx1	2.8592	0	1.89953	0	0	0	0	0
AABR06016797.1 LOC100363469	1.61156	0	0	0	0	0	0	0
AABR06016850.1 LOC100909949	0	0	-1.68497	0	0	0	0	0
AABR06016877.1 LOC100361311	2.63639	0	0	0	0	0	0	0
AABR06017582.1 LOC302157	2.60169	0	2.40197	0	1.80512	0	1.75456	0
AABR06017629.1 AABR06008269.1	-2.60336	0	-1.60354	0	-2.04568	-2.15548	-2.2006	-2.23378
AABR06017744.1 LOC100910470	0	-2.1958	0	0	-2.11036	0	0	0
AABR06017851.1 AABR06019305.1	0	0	0	0	-2.94306	0	0	0
AABR06018917.1 RGD1563451	-5.11133	0	-4.06277	0	-11.2082	-1.89387	-9.80946	0
AABR06019038.1 AABR06024097.1	2.55026	0	1.89308	0	0	0	0	0
AABR06019397.2 RGD1559962	0	0	2.24743	0	2.39045	0	1.66416	0
AABR06019976.1 LOC690335	5.05526	0	0	0	0	0	0	0
AABR06020479.1 LOC680121	3.95042	0	2.10365	0	0	0	0	0
AABR06020624.1 Rpl29	5.19816	0	4.3477	0	2.94783	0	2.21741	0
AABR06020785.1 AABR06051170.1	-3.98487	0	-2.38776	0	0	0	0	0
AABR06021626.1 Rpl13	1.84186	0	2.00617	0	1.85993	0	1.72331	0
AABR06022193.1 Rpl7a	1.79188	0	1.85871	0	0	0	1.62442	0
AABR06022345.1 Klf5	-2.98449	-2.23495	-1.56927	-1.83204	0	-1.57061	2.10616	1.68743
AABR06022461.1 AABR06022435.1	9.38894	7.41924	5.7546	4.28112	3.78698	2.52572	0	1.94179
AABR06023170.1 Fabp5	3.47562	0	2.60163	0	1.74633	0	0	0
AABR06024102.2 Ndufa7	0	0	-1.57132	0	0	0	0	0
AABR06024540.1 Olr442	0	0	-1.5677	0	-1.87689	0	-1.55459	0
AABR06024545.1 Olr1353	1.55747	-1.51588	0	0	0	0	0	0
AABR06024559.3 Olr522	0	3.4641	0	0	3.59912	2.17405	0	0
AABR06024565.1 Olr496	0	7.36532	0	4.15501	1.89363	5.1433	0	3.97525
AABR06024594.1 Olr577	8.46736	0	4.72409	0	3.1884	0	2.25959	0
AABR06024616.1 Olr611	-1.57444	6.60527	-1.73561	3.66442	-1.64911	3.48859	-1.66209	0
AABR06024648.1 Olr664	1.87522	0	0	0	0	0	0	0
AABR06024675.1 Olr726	6.06559	7.43202	2.41045	7.49069	2.24211	6.4935	2.08546	3.94444
AABR06025057.1 Rfk	-1.67554	-2.26818	-2.28021	-2.31751	-2.48739	-2.39656	-2.427	-2.26844
AABR06025093.1 Rpl17	6.56708	0	0	1.502	1.82642	1.56002	0	0
AABR06025519.2 RGD1561276	5.99552	0	0	0	0	0	0	0
AABR06025519.3 Olr760	5.99753	0	0	0	-1.46325	0	2.17417	0
AABR06025878.1 Tk1	2.02939	1.6276	4.83867	0	4.48003	1.67565	2.60713	0
AABR06026068.1 Mtfr1	0	0	1.57141	0	0	0	0	0
AABR06026186.1 LOC100909835	-2.16337	-1.52906	-2.71453	-2.19594	-2.21706	-1.74684	0	0
AABR06026996.1 Galk1	3.03325	2.61408	3.59367	2.42345	2.66084	2.07895	1.87644	1.59328
AABR06028261.1 LOC683536	2.70386	0	2.45862	0	1.76866	0	0	0
AABR06028493.1 Olr1338	0	4.85252	0	0	1.91275	2.72428	0	2.40417
AABR06028720.1 Chp1	0	0	0	0	-1.58864	0	-1.63783	0
AABR06029409.1 Hnrnpa2b1	2.14215	2.04896	1.73248	1.89826	1.6355	1.83147	0	0
AABR06029525.1 LOC367365	0	0	2.07008	0	0	0	0	0
AABR06029751.1 Gnpnat1	1.54172	0	0	-1.57623	0	-2.33047	0	0
AABR06030189.1 LOC686736	1.90448	0	0	0	0	0	0	0
AABR06031050.1 RGD1564883	0	0	0	0	1.67239	0	0	0
AABR06031707.1 Ptbp1	1.97357	1.66212	0	1.55553	1.58929	1.49646	0	0
AABR06033185.1 H2afv	0	0	1.62671	1.49068	1.66825	1.76312	1.86632	1.60522
AABR06034495.1 Nsl1	0	0	2.92464	0	2.13117	0	0	0
AABR06035248.1 Eef1e1	2.73409	1.51939	0	0	0	0	0	0
AABR06035454.1 Rnps1	1.83311	0	0	0	0	0	0	0
AABR06036442.1 Csgalnact2	0	0	-1.69102	0	-2.04717	0	-1.57684	0
AABR06038510.2 Ifna11	0	2.52081	0	1.84794	-1.69943	0	0	0
AABR06038696.1 Nhp2l1	3.07912	1.66828	0	0	2.37016	0	0	0
AABR06038971.1 Mthfd2	0	1.55893	0	0	0	0	-1.48979	-1.79536
AABR06039622.1 Olr858	4.62363	0	2.33821	0	2.91211	0	0	0
AABR06039834.1 Pou3f3	0	0	0	0	3.65408	0	4.97005	0
AABR06040025.1 RGD1565170	4.34925	0	3.83514	0	2.61105	0	2.08433	0
AABR06040285.1 Rpl35	6.54455	0	5.07419	0	2.82824	0	2.79832	0
AABR06042108.1 Uap1	0	0	0	0	-1.97489	-1.6376	-2.07957	0
AABR06042166.1 Car13	-2.07278	0	-3.86012	0	-4.39359	0	-4.70207	0
AABR06043079.1 G6PC	4.40444	1.87763	2.1389	0	0	0	0	0
AABR06043079.3 Cfdp1	3.05561	0	2.02951	0	0	0	0	0
AABR06043707.1 LOC100360449	9.38225	0	4.56457	0	2.79177	0	2.26637	0
AABR06044287.1 Pcna	2.15489	2.4427	0	2.21365	0	2.00185	0	1.73287
AABR06045681.1 LOC100911238	3.09416	0	2.49663	0	2.15663	0	1.76047	0
AABR06045822.1 LOC100360087	0	0	1.66341	0	0	0	0	0
AABR06046311.1 Rpl36a	1.92792	0	1.94577	0	1.67226	0	1.5812	0
AABR06046585.1 Rpf2	2.35066	2.07804	0	0	0	0	0	0
AABR06046926.1 Rpl7a	1.6254	0	1.57752	0	0	0	0	0
AABR06047246.1 Olr1845	3.13089	0	1.89175	0	2.31539	0	0	0
AABR06047339.1 Olr1000	3.56923	0	0	0	-5.39597	0	0	0
AABR06047483.1 Olr951	5.12495	3.26099	0	0	0	0	0	0
AABR06047656.1 Srsf7	1.79307	1.51759	1.66593	1.58313	1.62035	1.65397	1.72516	1.63207
AABR06047724.1 LOC100361732	0	0	1.57444	0	1.60273	0	0	0
AABR06048982.1 Gapdh	0	0	0	0	-4.52151	0	-2.66051	0
AABR06049090.1 Ppia	2.50775	0	0	0	0	0	0	0
AABR06051248.1 Dppa3	-2.38952	0	0	0	0	0	0	0
AABR06051826.1 Rpl29	1.64295	0	1.89172	0	1.54074	0	1.47836	0
AABR06052193.1 RGD1563812	1.51786	0	1.54037	0	0	0	0	0
AABR06052644.1 RGD1563812	1.97486	0	1.77524	0	0	0	0	0
AABR06052646.1 Tpt1	2.09232	0	1.95713	0	0	0	1.4828	0
AABR06052941.1 AABR06018433.1	2.51328	0	0	0	0	0	0	0
AABR06053292.1 AABR06097670.1	5.66212	0	3.02467	0	0	0	0	0
AABR06053573.1 Olr1129	0	0	0	0	3.04771	0	0	0
AABR06053583.1 Olr1119	1.99913	0	0	0	0	0	0	0
AABR06053609.1 Olr1174	4.48034	2.36985	3.27079	1.79834	3.49117	0	2.27339	0
AABR06053612.1 Ppp3r1	0	-1.50954	-1.57724	-2.04963	-1.60325	-1.52641	0	-1.58869
AABR06053761.1 Ddx6	0	-1.5715	-1.52189	0	0	0	0	0
AABR06053964.1 LOC100910336	2.78304	0	0	0	1.47674	0	1.67327	0
AABR06054918.1 Atp1b3	1.96527	0	0	0	0	-1.60969	0	0
AABR06055029.1 Olr1335	3.46464	0	0	0	2.3727	0	0	0
AABR06055364.1 LOC100909466	2.42751	0	2.67297	0	1.80668	1.55862	2.05517	0
AABR06055468.1 Eif1	1.86826	-1.61432	0	-1.80898	0	-2.15372	0	-1.81345
AABR06057864.1 LOC100362684	0	0	0	1.63836	1.63888	1.59331	0	1.48561
AABR06060093.1 Hsp90ab1	2.14221	0	1.77451	-1.88465	1.50906	0	0	0
AABR06060553.1 Rpl30	1.49173	0	1.79557	0	1.71241	0	1.68035	0
AABR06060590.1 LOC102547754	2.41822	0	1.85391	0	1.66537	0	0	0
AABR06061013.1 Ube2f	4.22705	0	0	0	0	0	0	-1.53146
AABR06061339.1 Cfl1	0	2.28337	1.71686	2.48439	0	1.66952	0	0
AABR06061584.1 Ywhaq	1.90369	0	0	0	-1.53294	-1.53563	-1.68521	-1.61691
AABR06062649.1 Rpl7a	2.13081	0	0	0	0	0	0	0
AABR06063043.1 LOC100360117	2.41337	0	0	0	0	0	0	0
AABR06063807.1 Rpl30	0	0	0	0	1.67289	0	0	0
AABR06064114.1 Btf3	1.91714	0	1.79787	0	1.62334	0	0	0
AABR06064539.1 Olr1504	-2.69959	0	-2.26595	0	-2.14497	0	-1.87242	0
AABR06064553.1 Rpl29	0	0	1.5035	0	0	0	0	0
AABR06064587.1 LOC100360841	0	0	0	0	1.45314	0	0	0
AABR06064824.1 Pgam1	1.74674	1.77641	0	0	0	0	0	0
AABR06065364.1 Stmn1	-2.14444	-1.58359	0	0	-1.64507	0	-1.5905	0
AABR06066410.1 Polr2h	0	0	0	0	0	0	1.64033	0
AABR06067485.1 Rpl29	3.73631	0	0	0	1.68238	0	0	0
AABR06068078.2 Olr1555	3.53512	1.80142	2.52838	0	2.78976	0	2.18548	0
AABR06068818.1 Krt8	-1.46876	0	-1.79148	0	-1.72188	-1.46195	-1.51208	0
AABR06068869.1 RGD1565297	2.08326	0	0	0	1.76972	0	1.5022	0
AABR06069158.1 Il13ra1	0	1.71875	0	1.65426	1.53681	1.54483	0	1.52029
AABR06069507.1 Olr1566	0	3.16233	0	2.49919	1.64301	2.65737	0	0
AABR06070020.1 Dppa1	2.92859	0	0	0	0	0	0	0
AABR06070282.1 Rpl18a	3.37204	0	2.52297	0	1.73144	0	1.48117	0
AABR06070415.2 DPPA4	-1.77279	0	-1.46944	0	0	0	0	0
AABR06071858.1 AABR06011928.1	0	0	0	0	-3.27875	-3.16683	0	0
AABR06074433.1 LOC100362709	1.88157	1.90443	1.6179	0	2.22917	1.73031	0	0
AABR06074441.1 LOC100909441	0	-1.67286	0	-1.52221	0	-1.54548	-1.77513	-1.89343
AABR06076124.1 Gapdh	0	0	0	0	-1.94645	0	-2.10121	0
AABR06076661.1 Rpl7a	0	0	1.69133	0	0	0	0	0
AABR06077184.1 LOC100359600	2.42737	2.05487	3.13147	3.17077	2.65842	2.68969	1.74657	1.86083
AABR06077507.1 Pcna	5.48737	2.4427	2.22615	2.21365	1.76788	2.00185	0	1.73287
AABR06078351.1 Btf3l4	0	0	0	0	-1.50925	0	0	0
AABR06078849.1 Trim28	1.79584	1.97031	2.08831	2.08742	1.83824	1.99479	0	1.4916
AABR06079012.1 Lin9	-1.49803	0	0	0	0	0	0	0
AABR06079164.1 Hmgb3	0	0	2.81436	3.19398	2.82241	2.46749	0	2.02687
AABR06079176.1 Amd1	1.98962	0	0	0	0	0	0	-1.65206
AABR06079343.1 LOC100360449	2.32199	0	2.51886	0	2.40691	0	0	0
AABR06079841.1 Apex2	2.08685	0	0	0	0	0	0	0
AABR06081832.1 Galnt12	0	0	1.83851	0	1.89802	0	3.36287	0
AABR06081998.1 LOC685186	0	0	0	0	0	0	-2.52931	0
AABR06082055.1 Rps7	1.53428	0	1.70701	0	1.53763	0	1.56035	0
AABR06082101.1 Tcea1	0	0	-1.57892	0	0	0	0	0
AABR06082339.1 Rfc5	1.86532	1.69786	1.93851	1.83279	2.14495	1.81092	1.49622	0
AABR06083369.1 LOC100910543	2.315	0	0	0	1.7371	0	0	0
AABR06084464.1 Uqcrb	2.23253	0	0	0	0	0	0	0
AABR06085831.1 Gapdh	3.76909	0	0	0	0	0	0	0
AABR06086639.1 Eci2	0	0	0	-1.54009	0	-1.71145	-3.05409	-1.74105
AABR06086761.1 RGD1562289	0	0	0	0	0	0	-1.52247	0
AABR06087587.1 Rps27a	2.36651	1.53883	0	0	0	0	0	0
AABR06088275.2 LOC100361103	1.56811	0	0	0	0	0	0	0
AABR06089048.1 H2afz	0	0	1.96273	0	1.97664	0	1.62803	0
AABR06089261.1 LOC100363716	0	-1.51632	1.52608	0	0	0	0	0
AABR06089725.1 Cct6a	2.42544	2.27111	0	1.63462	0	0	0	0
AABR06090099.1 Rps27a	4.34941	0	4.20135	0	2.87026	0	2.43739	0
AABR06091407.1 Ppp1r14b	2.21193	1.86022	2.31201	1.9229	1.98804	1.80853	1.67591	1.51593
AABR06092181.1 RGD1561897	1.69324	0	1.92174	0	0	0	0	0
AABR06094273.1 Hspa8	1.70899	0	0	0	0	0	0	0
AABR06094552.1 RGD1565170	2.0699	0	0	0	0	0	0	0
AABR06095313.1 Metap2	1.55469	0	0	0	0	0	0	0
AABR06095599.1 Rpl18	1.52653	0	1.64046	0	0	0	0	0
AABR06095771.1 Rnf149	1.63429	1.62102	0	1.58909	0	0	0	0
AABR06096477.1 H2afv	0	0	0	1.49068	1.67047	1.76312	1.69991	1.60522
AABR06096833.1 Btf3	1.95957	0	1.72898	0	0	0	0	0
AABR06097277.1 Trappc2l	-1.72878	0	-1.59152	-1.48182	-1.59786	0	0	-1.52157
AABR06097677.1 Rpl22l1	1.90288	0	0	1.73466	0	0	0	0
AABR06097709.1 Rps10l1	1.98299	0	1.71754	0	0	0	0	0
AABR06098628.1 Rpl29	0	0	1.65014	0	1.59258	0	1.47455	0
AABR06098835.1 Skp1	7.09406	0	0	0	0	0	0	0
AABR06099507.1 LOC100359937	0	0	-2.03154	0	-2.10781	-1.54541	-1.84494	0
AABR06099691.1 AABR06099689.2	2.51315	0	2.65917	0	2.29978	0	1.88553	0
AABR06099711.1 Olr1722	3.81652	0	0	0	0	0	0	0
AABR06101378.1 Ldha	3.26541	0	0	0	0	0	0	0
AABR06102383.1 Pgam1	4.50738	1.77641	3.29416	0	2.1765	0	1.70549	0
AABR06103910.1 Rpsa	2.80325	0	0	1.51306	0	0	0	0
AABR06107281.1 Ubxn2a	0	0	-1.68788	0	-1.74722	0	-1.68881	0
AABR06108284.1 LOC685520	2.23663	0	5.73312	0	7.67211	0	4.39209	0
AABR06109281.1 LOC100910109	4.36363	0	3.67779	0	2.06628	0	1.90645	0
AC132239.1 Calm5	-2.01445	0	0	0	0	0	0	0
AC154679.1 Katnbl1	0	0	0	0	-1.48125	0	-1.54081	0
Ak3l2-ps Ak4	2.70465	0	2.57895	0	2.33204	0	1.78153	0
Amd-ps1 Amd1	1.98962	0	0	0	0	0	0	0
Anp32b-ps1 Anp32b	1.83811	0	1.7798	0	2.59254	0	0	0
AU015228 Gtf2e1	-1.6115	0	-1.54159	0	-1.55985	0	-1.62594	0
Bloc1s2-ps Bloc1s2	0	0	-1.65925	0	-2.02802	0	-1.99147	0
Cct3-ps1 Cct3	1.77886	0	0	0	0	0	0	0
Cyld-ps1 Cyld	-1.64714	0	0	0	0	0	0	0
Eif1-ps3 Eif1	4.14678	0	0	0	0	0	0	0
Eif4a-ps4 Eif4a1	3.02763	2.08738	2.90842	1.58243	2.30399	1.64267	1.81108	0
Gm10179 Rnf141	-1.60356	-1.63613	-1.96482	-2.5173	-2.35446	-2.97797	-2.19116	-2.14706
Gm10356 Ikzf5	-1.58951	0	-1.81612	0	-1.83981	0	-1.85531	0
Gm10651 Josd1	-1.50022	0	0	0	0	0	0	0
Gm10923 Rpl23a	1.58883	0	0	0	0	0	0	0
Gm11203 Pgam1	1.80373	0	1.61677	0	0	0	0	0
Gm11224 Eif3c	0	0	1.55043	1.69989	0	0	0	0
Gm11256 Rpl7a	0	0	1.736	0	1.66313	0	0	0
Gm11473 Rps16	3.0326	0	2.39156	0	2.07752	0	1.91931	0
Gm11518 Rpl27	0	0	1.67549	0	1.75661	0	1.65873	0
Gm11531 Rpl17	3.67208	0	3.2994	0	2.4274	0	2.25634	0
Gm11533 Gm10709	0	0	1.67979	0	0	0	0	0
Gm11578 Lix1	-2.94042	0	-4.12662	0	-2.25193	0	-2.7641	0
Gm11625 Gm10053	6.5572	0	0	0	0	0	0	0
Gm11870 Tuba1a	-1.52179	-1.67286	-1.81204	0	-1.76765	-1.54548	-2.15744	0
Gm11892 Tubb5	0	0	0	0	1.53952	0	0	0
Gm11945 Mrpl30	3.00856	0	0	0	0	0	0	0
Gm12109 Rps2	1.78263	0	1.75209	0	1.62131	0	1.61669	0
Gm12141 Hspd1	4.87421	3.16919	2.45142	0	0	0	0	0
Gm12152 Rps2-ps6	2.0154	0	2.21059	0	1.82746	0	1.6392	0
Gm12192 Rps10-ps1	1.513	0	1.49582	0	1.56437	0	0	0
Gm12194 Gm6793	2.1701	0	2.67367	0	2.20833	0	2.43634	0
Gm12245 Bex4	-1.99528	0	-1.90181	0	-1.93607	0	0	0
Gm12291 Irf2bpl	0	0	0	2.4692	1.55667	2.19139	0	0
Gm12385 Rpl7a	1.50452	0	2.04666	0	1.52306	0	1.55658	0
Gm12387 Pbk	2.04544	0	3.72798	0	3.19239	0	2.52219	0
Gm12390 Rpl6	1.52305	0	0	0	1.53808	0	0	0
Gm12397 Kdm2b	0	0	1.61454	0	0	0	1.60552	0
Gm12422 Rps17	2.12686	0	2.28787	0	2.06077	0	2.04037	0
Gm12461 Eef1g	1.86504	0	1.4889	0	0	0	0	0
Gm12481 Fam221b	-1.65308	0	0	0	0	0	0	0
Gm12593 Rpl7a	1.7806	0	1.74078	0	0	0	1.49324	0
Gm12734 Eif2s1	1.78446	0	0	0	0	0	0	0
Gm12738 Rpl9	3.43858	0	3.41005	0	2.8386	0	2.34619	0
Gm12760 Rpl21	1.68363	0	1.97323	0	1.53574	0	1.70189	0
Gm12919 Kpna2	2.05487	0	3.17077	0	2.68969	0	1.86083	0
Gm12959 Gm5786	1.66048	0	1.68809	0	0	0	0	0
Gm13038 Rpl27a	1.55417	0	1.59066	0	0	0	0	0
Gm13092 Snrpf	1.73847	0	1.67963	0	1.79606	0	1.568	0
Gm13094 Rps2	0	0	0	0	1.52737	0	0	0
Gm13127 Mcrs1	1.70568	0	1.58275	0	1.51511	0	0	0
Gm13131 Chpt1	-2.98652	0	-2.93225	-1.75216	-4.27498	-2.0992	-3.3184	-2.02711
Gm13135 Smarca5	1.51091	0	0	0	0	0	0	0
Gm13294 Zbtb2	1.73742	0	0	0	0	0	0	0
Gm13321 Rpl32	1.76826	0	1.90825	-1.44483	1.52237	0	1.51894	0
Gm13360 Vdac1	0	0	3.67669	0	0	0	0	0
Gm13410 Ddx6	0	-1.5715	-1.52189	0	0	0	0	1.65234
Gm13414 Dnajb6	3.9708	0	1.96599	0	1.69074	0	0	0
Gm13502 Idi1	0	0	-4.5182	0	-5.35001	0	-3.98146	0
Gm13517 Eif4g1	1.50437	1.48475	0	1.47193	0	1.46656	0	0
Gm13566 Tbc1d15	0	0	0	0	-1.4712	-1.44179	-1.47895	0
Gm13573 Rpl10a	2.60909	0	2.30847	0	1.77478	0	1.51358	0
Gm13722 Hsd3b2	-1.494	0	-1.9514	0	-1.89228	0	-1.62182	0
Gm13740 Rpl29	0	0	1.71421	0	1.80605	0	1.61698	0
Gm13755 Rpl36a	5.01087	0	3.39945	0	2.05672	0	1.88325	0
Gm13835 Psma3	1.5398	0	1.62819	0	1.76882	0	0	0
Gm13902 Hmgb1	0	0	-1.70592	0	0	0	0	0
Gm14150 Tuba1b	-1.68811	0	0	0	0	0	0	0
Gm14176 Ube2i	0	0	1.68761	1.65349	1.53341	1.63337	0	0
Gm14234 Rps2	6.99592	0	5.10975	0	3.08176	0	2.19417	0
Gm14239 Cdv3	2.43479	3.95856	1.56739	0	0	3.54945	0	0
Gm14524 Gm10093	0	0	0	0	1.51838	0	0	0
Gm14537 Hmgb2	0	0	2.24743	0	2.39045	0	1.66416	0
Gm14562 Rpl9-ps6	5.69344	0	3.0565	0	2.11255	0	0	0
Gm14586 Rps17	0	0	0	0	1.74719	0	0	0
Gm14603 Ugdh	2.56954	1.82938	2.07936	2.05255	1.91885	1.94523	0	0
Gm14615 Zfp7	-1.94673	0	-1.75487	0	0	0	0	0
Gm14746 Set	2.22075	0	1.77773	0	0	1.77736	0	1.76094
Gm14776 Npm1	7.75851	1.80494	3.78329	1.73281	2.14794	1.54164	0	0
Gm14857 Ipo5	2.6535	0	1.89948	0	1.5093	0	0	0
Gm14927 Rpl9	1.52865	0	1.49581	0	0	0	0	0
Gm15152 H3f3a	1.55567	0	0	0	1.54408	0	1.52172	0
Gm15210 Impdh2	0	0	0	0	0	0	1.56437	0
Gm15400 Rpl15	0	0	0	0	1.66797	0	0	0
Gm15429 Aph1a	0	2.82177	0	0	1.52727	0	0	0
Gm15453 Rbm3	2.78354	0	2.4454	0	2.40924	0	1.85567	0
Gm15484 Npm1	2.26208	1.80494	2.10169	1.73281	1.5225	1.54164	0	0
Gm15526 Rpl29	1.51464	0	0	0	0	0	0	0
Gm15549 Rpl10	0	0	1.84458	0	2.81701	0	2.05915	0
Gm15568 Eif4a1	3.0097	2.08738	3.19693	1.58243	2.30255	1.64267	1.83495	0
Gm15572 Rpl15	0	0	1.62487	0	0	0	0	0
Gm15593 Gapdh	3.76909	0	0	0	0	0	0	0
Gm15596 Nsa2	1.56252	0	1.51847	0	0	0	0	0
Gm15604 Hspa8	3.95042	0	2.10365	0	0	0	0	0
Gm15681 Ppp4r1	1.652	-1.51875	1.89041	1.53223	1.58811	0	0	0
Gm15696 Rps18	0	0	0	0	1.48378	0	0	0
Gm15786 Ap1s3	1.54416	0	2.91236	0	1.9843	0	0	0
Gm15975 Papd4	1.68654	0	1.84961	0	1.56941	0	0	0
Gm16072 Evi5	-1.66165	0	-1.81852	0	-2.14088	0	-1.81261	0
Gm16261 Sec61g	5.24135	0	4.62058	0	3.11046	0	0	0
Gm16437 Iscu	0	0	-1.6745	0	-1.7739	0	-1.91039	0
Gm17192 Hspd1	3.07895	3.16919	0	0	0	0	0	0
Gm18304 Ptrh2	1.81382	1.88917	1.66551	1.83022	0	1.69742	0	0
Gm18560 Usp12	0	0	0	0	0	0	-1.52261	0
Gm1947 Nop56	1.80324	0	0	0	1.72426	0	0	0
Gm2445 Gapdh	3.42423	0	0	0	0	0	0	0
Gm2497 Rpl9-ps6	4.67619	0	4.11627	0	2.85414	0	2.54204	0
Gm26929 Gapdh	6.20858	0	0	0	0	0	0	0
Gm26993 Gapdh	3.50219	0	0	0	0	0	0	0
Gm28419 Snrpc	1.58773	0	0	0	1.72178	0	0	0
Gm28923 Vkorc1l1	0	1.93649	0	-1.52209	-1.55479	-1.8371	-1.63891	-1.69206
Gm29241 Hnrnpa1	1.82965	1.73214	1.69333	1.70646	1.4728	1.69568	0	1.60496
Gm29516 Hmgb1	1.72049	0	0	0	0	0	0	0
Gm29604 Gm4889	0	0	1.5088	0	0	0	0	0
Gm29610 Rpl17	6.56708	0	0	0	1.82642	0	0	0
Gm2976 Rpl7a-ps3	2.63639	0	0	0	0	0	0	0
Gm3508 Rps3a1	6.21089	0	2.06688	0	1.57505	0	1.68301	0
Gm3531 Btf3	1.91714	0	1.79787	0	1.62334	0	0	0
Gm3608 Capza1	1.60031	0	0	0	0	0	0	0
Gm3765 Pwp1	1.51535	0	0	0	0	0	0	0
Gm3841 Gm10250	2.46794	0	0	0	0	0	0	0
Gm4204 Nap1l1	1.64626	1.70852	2.32908	2.30551	1.89937	0	1.66208	0
Gm4462 Eef1g	1.6076	0	1.95718	0	0	0	0	0
Gm4487 Rpl29	2.00651	0	1.89488	0	1.59447	0	0	0
Gm4617 Ptma	1.60857	0	1.59145	0	2.17967	0	2.33194	0
Gm4812 Gapdh	0	0	0	0	0	0	-2.07915	0
Gm4825 Rpl27	0	0	1.7077	0	1.60917	0	1.53764	0
Gm4895 Ube2q2	0	0	0	-1.84933	-1.76776	-2.14943	-1.91479	-2.01302
Gm4913 Ahcy	1.60372	0	0	0	0	0	0	0
Gm4960 Gapdh	2.23179	0	0	0	0	0	0	0
Gm5256 Slc25a5	1.75954	1.83552	0	0	0	0	0	0
Gm5300 Gapdh	3.01519	0	0	0	0	0	0	0
Gm5313 Gapdh	3.06078	0	0	0	0	0	0	0
Gm5353 Rpl7a	1.79188	0	1.85871	0	0	0	1.62442	0
Gm5391 Ranbp1	2.08326	0	0	0	1.76972	0	0	0
Gm5454 Etv1	-2.10057	-1.75362	0	0	0	0	0	0
Gm5513 Eif4a1	1.51623	2.08738	1.78931	1.58243	2.00363	1.64267	1.81985	0
Gm5525 Eef1g	0	0	1.75387	0	0	0	0	0
Gm5637 Arpc1b	2.10561	0	2.74186	0	2.29612	0	1.9051	0
Gm5648 Uhrf1	2.67074	0	4.78527	2.03248	3.34175	3.83211	2.36396	0
Gm5702 Eef2	0	1.61207	1.78367	2.43842	1.54815	2.0853	1.58853	1.87593
Gm5873 Fdps	0	0	-3.96802	-2.8466	-3.00738	-2.30858	-2.5343	-2.12938
Gm5896 Gm6793	1.48098	0	0	0	2.03419	0	1.69068	0
Gm5913 G3bp1	1.86058	1.54761	0	1.60853	0	0	0	1.57279
Gm5943 Ube2n	2.70386	1.81374	2.45862	1.58414	1.76866	1.56564	0	0
Gm6039 Ppp4r2	0	0	-1.87125	0	0	-1.88869	0	0
Gm6085 Gltscr2	0	0	1.55173	0	0	0	0	0
Gm6104 Hmgb3	0	0	2.81436	3.19398	2.82241	2.46749	0	2.02687
Gm6132 H3f3a	0	0	1.55033	0	2.21522	0	1.92382	0
Gm6180 Cfl1	0	0	1.71686	0	0	0	0	0
Gm6206 Rfwd2	0	0	-1.72891	0	-1.53812	0	-1.67931	0
Gm6274 Rpl7	3.05898	0	2.95427	0	2.30447	0	2.08248	0
Gm6418 Ubn2	0	0	-1.73881	0	0	0	0	0
Gm6480 Otud6b	0	0	0	-2.09588	-1.48951	-2.80441	0	-2.57681
Gm6501 Syncrip	1.59324	1.89742	0	-1.60576	1.56593	-1.60234	0	0
Gm6565 Ube2v2	1.59471	0	0	0	0	0	0	0
Gm6568 Dnajb9	0	0	-1.8979	0	0	0	-1.53303	0
Gm6580 Senp3	1.61552	0	1.5475	0	0	0	0	0
Gm6654 Med21	2.43233	0	2.23776	0	2.33758	0	1.94461	0
Gm6733 Srpr	0	-1.69713	0	-2.3016	0	0	-1.50564	-1.50203
Gm6881 Rps2	1.69962	0	1.7266	0	0	0	0	0
Gm6912 Aprt	1.51371	0	0	0	1.53626	0	1.48543	0
Gm7069 Gapdh	0	0	0	0	0	0	-2.52931	0
Gm7117 Gm9396	2.80055	0	3.54371	0	2.39574	0	2.16588	0
Gm7289 Npm1	2.16075	1.80494	1.84626	1.73281	0	1.54164	0	0
Gm7324 Rbmxl1	1.57511	1.80191	1.56929	1.4876	1.55308	0	0	0
Gm7332 Ppp1r14b	2.21193	1.86022	2.31201	1.9229	1.98804	1.80853	1.67591	1.51593
Gm7335 Scoc	-1.68012	0	0	0	-1.91637	0	-1.65263	0
Gm7429 Rpl30	0	0	1.63077	0	1.76161	0	1.71611	0
Gm7611 Gapdh	0	0	0	0	-1.54913	0	0	0
Gm7613 Btf3	1.51786	0	1.54037	0	0	0	0	0
Gm7638 Rps2	1.57952	0	1.55212	0	0	0	0	0
Gm7658 Eif3m	0	0	1.56816	0	0	0	1.52651	0
Gm7664 4933434E20Rik	0	0	0	0	-1.52308	0	0	0
Gm7693 Gapdh	3.25247	0	0	0	0	0	0	0
Gm7831 Rpl17	0	0	1.502	0	1.56002	0	0	0
Gm7860 Rps2	1.54128	0	1.52964	0	0	0	0	0
Gm7973 Btf3	3.75802	0	2.10527	0	0	0	0	0
Gm7984 Naa20	1.68628	0	0	0	0	0	0	0
Gm8129 Rpl38	8.27396	0	0	0	0	0	0	0
Gm8173 Ddx18	1.6454	0	0	0	0	0	0	0
Gm8177 Larp4	-1.77306	0	-2.25866	-1.55538	0	-1.54153	0	-1.58187
Gm8213 Rpl27a	1.64512	0	0	0	0	0	0	0
Gm8214 Gm9376	1.88798	0	1.99134	0	2.45045	0	0	0
Gm8337 Hspa8	1.81791	0	1.45519	0	0	0	0	0
Gm8412 Gm4889	2.15044	0	1.94639	0	0	0	0	0
Gm8522 D19Bwg1357e	2.45743	1.86723	1.90991	0	1.54063	0	1.61992	0
Gm8596 Rpl7a-ps8	1.56681	0	1.51022	0	0	0	0	0
Gm8652 Hnrnpa1	2.23887	1.73214	2.20086	1.70646	1.88498	1.69568	0	1.60496
Gm8682 Cfl1	1.75634	0	1.98688	0	0	0	0	0
Gm8696 Nhp2l1	1.53898	0	0	0	0	0	0	0
Gm8741 Nhp2l1	1.66828	0	0	0	0	0	0	0
Gm8822 Actr3	1.57109	0	1.51986	0	0	0	0	0
Gm8832 Gm10709	0	0	1.66013	0	1.65596	0	0	0
Gm8885 Rpl15	1.69788	0	1.85827	0	1.76166	0	1.62588	0
Gm8927 Gapdh	3.11923	0	0	0	0	0	0	0
Gm9001 Pigp	-2.12073	0	-1.72949	0	-2.08672	0	-1.82471	0
Gm9097 Rpsa	1.81734	0	1.70064	0	0	0	0	0
Gm9225 Gapdh	4.6868	0	0	0	0	0	0	0
Gm9308 Btf3	1.95957	0	1.72898	0	0	0	0	0
Gm9364 Anapc15	0	1.51692	1.85588	2.24586	2.5803	1.72243	0	0
Gm9387 Ttc5	0	-1.47843	-1.88354	-1.64151	-2.1919	-1.53271	-1.64914	0
Gm9625 Gm8730	0	0	1.76478	0	0	0	0	0
Gm9670 Rpl13	1.65087	0	1.57946	0	1.55264	0	0	0
Gm9703 Rpl30	1.49173	0	1.79557	0	1.71241	0	1.68035	0
Gm9824 Pebp1	0	0	-1.81079	0	-1.78667	0	-1.86793	0
Gm9892 Eif2s2	2.09255	0	0	0	0	0	0	0
Hmgb1-rs18 Hmgb1	2.1512	0	0	0	0	0	0	0
Kat2b-ps Kat2b	-1.68806	0	-1.93252	-1.62545	-1.81059	-1.65151	-1.60411	0
Kif22-ps Kif22	0	0	1.87163	0	2.17184	0	1.65403	0
LOC100361067 Psma3	1.86386	1.5398	1.53091	1.62819	1.58658	1.76882	0	0
LOC100361479 Hnrnpa3	2.1701	0	2.67367	0	2.20833	0	2.43634	0
LOC100361933 LOC100359593	0	0	0	0	1.55786	0	0	0
LOC100363642 Cep83	-1.60394	0	0	0	-1.48075	0	0	0
LOC100909747 LOC100910272	0	0	-1.5967	0	-1.48684	0	-1.50345	0
LOC100910652 Ostf1	0	0	0	0	-1.79093	0	-1.7468	0
LOC100911361 Hnrnpa3	1.48098	0	0	0	1.97409	0	1.69068	0
LOC100911956 Llph	1.89611	0	0	0	0	0	0	0
LOC102547986 AABR06004425.1	2.49796	0	4.13669	0	4.64179	0	3.49139	0
LOC102548397 Ankrd13c	0	0	0	0	-1.66095	0	-1.51364	0
LOC102555677 Rps2	1.57952	0	1.55212	0	0	0	0	0
LOC102555727 Cryzl1	0	0	-1.60178	0	-1.48369	0	0	0
LOC102556682 Rpsa	1.81734	0	1.70064	1.51306	0	0	0	0
LOC102556776 Rab1	5.14767	0	0	0	0	0	0	0
LOC299312 Gtpbp4	1.88592	1.9885	0	1.58506	0	-1.62016	0	0
LOC500327 LOC100909503	2.09214	0	0	0	0	0	0	0
LOC679565 LOC100910957	-1.99137	0	-2.41256	0	-2.16226	0	-1.99609	0
LOC680142 Tomm70a	2.16273	0	1.61415	0	0	0	0	0
LOC681090 Xdh	0	0	0	0	1.95194	0	0	0
LOC682402 Eif4g1	1.50437	0	1.47193	0	1.46656	0	0	0
LOC684970 Hnrnpa1	1.82965	0	1.69333	0	1.4728	0	0	0
LOC685431 Eno1	2.45983	0	1.95121	0	0	0	0	0
LOC688672 Eif4a1	3.18278	3.42206	2.86401	2.42751	2.01795	2.30255	1.5754	1.83495
LOC691309 Slc25a5	1.76652	1.79196	0	0	1.61267	0	0	0
Mageb1 Magea10	3.75587	0	0	0	1.66892	0	0	0
Mdm4-ps Mdm4	-2.34121	-1.69289	0	0	-1.62625	0	0	0
Mthfr-ps1 Mthfr	2.74837	0	1.80511	0	2.05481	0	0	0
Nme2-ps1 Nme2	1.88229	0	0	0	0	0	0	0
Olfr1315-ps1 Olfr1316	3.68835	3.18412	3.01336	3.09772	0	3.45446	0	2.70209
Olfr268-ps1 Olfr1303	0	0	1.81903	0	2.47265	0	1.70311	0
Olfr908 Olfr911-ps1	-2.71883	0	-2.27402	0	-2.11773	0	-1.899	0
Rbpsuh-rs3 Rbpj	1.78533	0	0	0	2.00059	0	0	0
RGD1563554 Smek3	-2.16744	0	-2.96693	0	-3.12906	0	0	0
Rn50_1_1361.3 H2afz	1.62778	0	1.82826	0	1.87009	0	1.57207	0
Rn50_10_0627.1 LOC100360449	3.73745	0	2.97523	0	2.06727	0	1.74805	0
Rn50_10_0644.1 Krt18	4.57949	5.40032	3.11764	3.74223	2.11291	2.56736	0	0
Rn50_13_0841.1 Actg1	1.8731	0	1.8103	0	1.62683	0	0	0
Rn50_14_0866.3 LOC100363469	3.15221	0	2.04521	0	1.55289	0	0	0
Rn50_15_0083.1 Ncl	2.44068	0	1.95393	0	1.637	0	1.63308	0
Rn50_15_0609.1 Esco2	0	0	1.81489	0	1.66107	0	0	0
Rn50_16_0006.1 Rn50_2_1765.1	-2.7345	0	-2.14895	0	-2.0389	0	0	0
Rn50_17_0536.1 Hax1	2.37456	0	0	0	0	0	0	0
Rn50_7_0716.1 Esco2	0	0	2.30491	0	2.16426	0	1.76936	0
Rn50_8_0102.1 Tcea1	1.59129	0	0	0	0	0	0	0
Rn50_X_0608.1 Smek3	-1.70883	0	-1.75656	0	-1.90366	0	0	0
Rn50_X_0616.3 Pkm	5.7936	0	0	0	0	0	0	0
Rn50_X_0677.1 LOC100365676	-1.63906	-1.65575	-2.7268	-2.34331	-1.92875	-1.85886	-1.99216	-1.56948
Rn50_X_0689.1 AABR06024097.1	2.87919	0	2.18093	0	1.6342	0	0	0
Rn50_X_0693.1 Rpl7	0	0	0	0	0	0	1.54332	0
Rn50_X_0694.1 Sp3	-1.49337	0	-1.80956	0	0	0	0	0
Rn50_X_0735.2 AABR06105727.1	10.1374	0	9.33944	0	2.84786	0	2.97789	0
Rn50_X_0743.2 0	1.93468	0	2.16422	0	1.58728	0	1.76165	0
Rnf170-ps Rnf170	0	0	0	0	-1.52138	0	-1.63466	0
RP23-34E15.4 Pdhb	0	0	0	0	-1.5183	0	0	0
RP23-45H9.13 Ptpdc1	-1.5256	0	-3.19202	0	-2.85286	0	-2.39946	0
RP23-469J3.3 Rpl7a	0	0	1.55934	0	0	0	1.51901	0
Rpl10a-ps2 Rpl10a	2.68375	0	2.19878	0	1.60707	0	0	0
Rpl21-ps13 Rpl21	0	0	1.75669	0	0	0	0	0
Rpl21-ps14 Rpl21	1.57889	0	1.65179	0	0	0	1.54876	0
Rpl27-l1 Rpl27	0	0	1.7077	1.67549	1.60917	1.75661	1.53764	1.65873
Rpl30-ps1 Rpl30	0	0	0	0	1.67289	0	0	0
Rpl3-ps1 Rpl3	1.61396	0	1.7059	0	0	0	1.49222	0
Rps12-ps19 Rps12	0	0	1.59556	0	0	0	0	0
Rps12-ps7 Rps12	-1.79125	0	-1.86889	0	-2.01506	0	-1.45917	0
Rps12-ps9 Rps12	0	0	0	0	1.55786	0	0	0
Rps19-ps13 Rps19	0	0	1.57444	0	1.60273	0	0	0
Rps19-ps4 Rps19	0	0	1.51699	0	0	0	0	0
Rps27a-ps1 Rps27a	2.19194	1.53883	2.11615	0	1.84158	0	1.64119	0
Rps2-ps9 Rps2	1.81646	0	1.88242	0	1.7573	0	1.65693	0
Rps8-ps3 Rps8	1.6527	0	0	0	0	0	0	0
Rpsa-ps4 Rpsa	0	0	1.52794	0	0	0	0	0
Spin4 LOC367545	-2.20652	0	-2.79807	0	-2.26503	0	0	0
Tcea1-ps1 Tcea1	1.59129	0	-1.57892	0	0	0	0	0
Tpt1-ps3 Tpt1	2.09232	0	1.95713	0	0	0	1.4828	0
Ywhaq-ps2 Ywhaq	1.90369	0	0	0	-1.53294	0	-1.68521	0
