# Supplementary material for: Emerging Putative Associations between Non-Coding RNAs and Protein-Coding Genes in Neuropathic Pain: Added Value from Reusing Microarray Data
Source: Front Neurol. 2016 Oct 18;7:168. doi: 10.3389/fneur.2016.00168 (PMC5067702; doi:10.3389/fneur.2016.00168)
Supplement: Table S4 — Differentially expressed pseudogenes and parental protein-coding genes in DRG. [file Table_4.xlsx]

## Sheet: Sheet1
This file has the entire list of pseudogenes and their corresponding parent genes in DRG, that are differentially expressed in DRG
Pseudogene Parent	PS_Fc_1	PPC_Fc_1	PS_Fc_4	PPC_Fc_4	PS_Fc_7	PPC_Fc_7	PS_Fc_14	PPC_Fc_14
AABR06009831.1 Olr323	0	0	0	0	0	0	1.79983	6.0581
AABR06024559.3 Olr522	0	0	0	0	0	0	7.14669	3.23526
AABR06042108.1 Uap1	0	0	0	0	1.57792	1.53998	0	0
AABR06060093.1 Hsp90ab1	0	0	0	0	0	0	-1.9317	1.68118
AABR06064587.1 LOC100360841	0	0	0	0	1.61281	1.51538	1.6766	1.63752
AABR06069158.1 Il13ra1	0	0	0	2.28878	2.25914	2.55502	1.55932	2.27719
AABR06069507.1 Olr1566	0	5.06014	0	0	0	3.16539	3.60398	0
AABR06093601.1 Rbms2	0	0	0	0	0	0	1.52684	1.45194
Gm12461 Eef1g	1.76503	0	0	0	1.56138	0	1.89994	1.65112
Gm14857 Ipo5	1.85556	0	2.27138	1.58316	2.11396	2.07018	1.86835	2.10919
Gm15801 Ptp4a1	1.55699	2.15178	0	0	0	0	0	1.70709
Rpl34l1 Rpl34	0	0	0	0	0	0	1.46703	1.48186
