# Supplementary material for: Emerging Putative Associations between Non-Coding RNAs and Protein-Coding Genes in Neuropathic Pain: Added Value from Reusing Microarray Data
Source: Front Neurol. 2016 Oct 18;7:168. doi: 10.3389/fneur.2016.00168 (PMC5067702; doi:10.3389/fneur.2016.00168)
Supplement: Table S5 — Differentially expressed pseudogenes and parental protein-coding genes in SN. [file Table_5.xlsx]

## Sheet: Sheet1 (2)
This file has the entire list of pseudogenes and their corresponding parent genes in SN, that are definitely differentially expressed in SN
Pseudogene Parent	PS_Fc_1	PPC_Fc_1	PS_Fc_4	PPC_Fs_4	PS_Fc_7	PPC_Fc_7	PS_Fc_14	PPC_Fc_14
AABR06003166.1 Vom1r53	2.35625	0	0	0	1.69743	0	2.00936	-1.47462
AABR06007618.2 Olr141	0	4.24669	0	0	2.25395	2.64796	0	0
AABR06008395.1 LOC100911093	0	0	0	0	-1.57271	-1.59127	0	-1.60711
AABR06010357.1 Foxd3	3.16937	0	0	0	0	1.88307	0	1.81438
AABR06010779.1 Pak1	0	0	3.18401	3.22758	3.30094	3.33428	2.55013	2.45728
AABR06017629.1 AABR06008269.1	-2.60336	0	-1.60354	0	-2.04568	-2.15548	-2.2006	-2.23378
AABR06017744.1 LOC100910470	0	-2.1958	0	0	-2.11036	0	0	0
AABR06018917.1 RGD1563451	-5.11133	0	-4.06277	0	-11.2082	-1.89387	-9.80946	0
AABR06022345.1 Klf5	-2.98449	-2.23495	-1.56927	-1.83204	0	-1.57061	2.10616	1.68743
AABR06022461.1 AABR06022435.1	9.38894	7.41924	5.7546	4.28112	3.78698	2.52572	0	1.94179
AABR06024545.1 Olr1353	1.55747	-1.51588	0	0	0	0	0	0
AABR06024559.3 Olr522	0	3.4641	0	0	3.59912	2.17405	0	0
AABR06024565.1 Olr496	0	7.36532	0	4.15501	1.89363	5.1433	0	3.97525
AABR06024616.1 Olr611	-1.57444	6.60527	-1.73561	3.66442	-1.64911	3.48859	-1.66209	0
AABR06024675.1 Olr726	6.06559	7.43202	2.41045	7.49069	2.24211	6.4935	2.08546	3.94444
AABR06025057.1 Rfk	-1.67554	-2.26818	-2.28021	-2.31751	-2.48739	-2.39656	-2.427	-2.26844
AABR06025093.1 Rpl17	6.56708	0	0	1.502	1.82642	1.56002	0	0
AABR06025878.1 Tk1	2.02939	1.6276	4.83867	0	4.48003	1.67565	2.60713	0
AABR06026186.1 LOC100909835	-2.16337	-1.52906	-2.71453	-2.19594	-2.21706	-1.74684	0	0
AABR06026996.1 Galk1	3.03325	2.61408	3.59367	2.42345	2.66084	2.07895	1.87644	1.59328
AABR06028493.1 Olr1338	0	4.85252	0	0	1.91275	2.72428	0	2.40417
AABR06029409.1 Hnrnpa2b1	2.14215	2.04896	1.73248	1.89826	1.6355	1.83147	0	0
AABR06029751.1 Gnpnat1	1.54172	0	0	-1.57623	0	-2.33047	0	0
AABR06031707.1 Ptbp1	1.97357	1.66212	0	1.55553	1.58929	1.49646	0	0
AABR06033185.1 H2afv	0	0	1.62671	1.49068	1.66825	1.76312	1.86632	1.60522
AABR06033185.1 H2afv	0	0	1.62671	1.49068	1.66825	1.76312	1.86632	1.60522
AABR06035248.1 Eef1e1	2.73409	1.51939	0	0	0	0	0	0
AABR06038510.2 Ifna11	0	2.52081	0	1.84794	-1.69943	0	0	0
AABR06038696.1 Nhp2l1	3.07912	1.66828	0	0	2.37016	0	0	0
AABR06038971.1 Mthfd2	0	1.55893	0	0	0	0	-1.48979	-1.79536
AABR06042108.1 Uap1	0	0	0	0	-1.97489	-1.6376	-2.07957	0
AABR06043079.1 G6PC	4.40444	1.87763	2.1389	0	0	0	0	0
AABR06044287.1 Pcna	2.15489	2.4427	0	2.21365	0	2.00185	0	1.73287
AABR06044287.1 Pcna	2.15489	2.4427	0	2.21365	0	2.00185	0	1.73287
AABR06046585.1 Rpf2	2.35066	2.07804	0	0	0	0	0	0
AABR06047483.1 Olr951	5.12495	3.26099	0	0	0	0	0	0
AABR06047656.1 Srsf7	1.79307	1.51759	1.66593	1.58313	1.62035	1.65397	1.72516	1.63207
AABR06053609.1 Olr1174	4.48034	2.36985	3.27079	1.79834	3.49117	0	2.27339	0
AABR06053612.1 Ppp3r1	0	-1.50954	-1.57724	-2.04963	-1.60325	-1.52641	0	-1.58869
AABR06053761.1 Ddx6	0	-1.5715	-1.52189	0	0	0	0	0
AABR06054918.1 Atp1b3	1.96527	0	0	0	0	-1.60969	0	0
AABR06055364.1 LOC100909466	2.42751	0	2.67297	0	1.80668	1.55862	2.05517	0
AABR06055468.1 Eif1	1.86826	-1.61432	0	-1.80898	0	-2.15372	0	-1.81345
AABR06057864.1 LOC100362684	0	0	0	1.63836	1.63888	1.59331	0	1.48561
AABR06060093.1 Hsp90ab1	2.14221	0	1.77451	-1.88465	1.50906	0	0	0
AABR06061013.1 Ube2f	4.22705	0	0	0	0	0	0	-1.53146
AABR06061339.1 Cfl1	0	2.28337	1.71686	2.48439	0	1.66952	0	0
AABR06061584.1 Ywhaq	1.90369	0	0	0	-1.53294	-1.53563	-1.68521	-1.61691
AABR06064824.1 Pgam1	1.74674	1.77641	0	0	0	0	0	0
AABR06064824.1 Pgam1	1.74674	1.77641	0	0	0	0	0	0
AABR06065364.1 Stmn1	-2.14444	-1.58359	0	0	-1.64507	0	-1.5905	0
AABR06068078.2 Olr1555	3.53512	1.80142	2.52838	0	2.78976	0	2.18548	0
AABR06068818.1 Krt8	-1.46876	0	-1.79148	0	-1.72188	-1.46195	-1.51208	0
AABR06069158.1 Il13ra1	0	1.71875	0	1.65426	1.53681	1.54483	0	1.52029
AABR06069507.1 Olr1566	0	3.16233	0	2.49919	1.64301	2.65737	0	0
AABR06071858.1 AABR06011928.1	0	0	0	0	-3.27875	-3.16683	0	0
AABR06074433.1 LOC100362709	1.88157	1.90443	1.6179	0	2.22917	1.73031	0	0
AABR06074441.1 LOC100909441	0	-1.67286	0	-1.52221	0	-1.54548	-1.77513	-1.89343
AABR06077184.1 LOC100359600	2.42737	2.05487	3.13147	3.17077	2.65842	2.68969	1.74657	1.86083
AABR06078849.1 Trim28	1.79584	1.97031	2.08831	2.08742	1.83824	1.99479	0	1.4916
AABR06079164.1 Hmgb3	0	0	2.81436	3.19398	2.82241	2.46749	0	2.02687
AABR06079176.1 Amd1	1.98962	0	0	0	0	0	0	-1.65206
AABR06082339.1 Rfc5	1.86532	1.69786	1.93851	1.83279	2.14495	1.81092	1.49622	0
AABR06086639.1 Eci2	0	0	0	-1.54009	0	-1.71145	-3.05409	-1.74105
AABR06089261.1 LOC100363716	0	-1.51632	1.52608	0	0	0	0	0
AABR06089725.1 Cct6a	2.42544	2.27111	0	1.63462	0	0	0	0
AABR06090099.1 Rps27a	4.34941	0	4.20135	0	2.87026	0	2.43739	0
AABR06091407.1 Ppp1r14b	2.21193	1.86022	2.31201	1.9229	1.98804	1.80853	1.67591	1.51593
AABR06095771.1 Rnf149	1.63429	1.62102	0	1.58909	0	0	0	0
AABR06097277.1 Trappc2l	-1.72878	0	-1.59152	-1.48182	-1.59786	0	0	-1.52157
AABR06097677.1 Rpl22l1	1.90288	0	0	1.73466	0	0	0	0
AABR06099507.1 LOC100359937	0	0	-2.03154	0	-2.10781	-1.54541	-1.84494	0
Gm10179 Rnf141	-1.60356	-1.63613	-1.96482	-2.5173	-2.35446	-2.97797	-2.19116	-2.19116
Gm11224 Eif3c	0	0	1.55043	1.69989	0	0	0	0
Gm11870 Tuba1a	-1.52179	-1.67286	-1.81204	0	-1.76765	-1.54548	-2.15744	-2.15744
Gm12141 Hspd1	4.87421	3.16919	2.45142	0	0	0	0	0
Gm12141 Hspd1	4.87421	3.16919	2.45142	0	0	0	0	0
Gm12291 Irf2bpl	0	0	0	2.4692	1.55667	2.19139	0	0
Gm13131 Chpt1	-2.98652	0	-2.93225	-1.75216	-4.27498	-2.0992	-3.3184	-3.3184
Gm13321 Rpl32	1.76826	0	1.90825	-1.44483	1.52237	0	1.51894	1.51894
Gm13410 Ddx6	0	-1.5715	-1.52189	0	0	0	0	0
Gm13517 Eif4g1	1.50437	1.48475	0	1.47193	0	1.46656	0	0
Gm13566 Tbc1d15	0	0	0	0	-1.4712	-1.44179	-1.47895	-1.47895
Gm14176 Ube2i	0	0	1.68761	1.65349	1.53341	1.63337	0	0
Gm14239 Cdv3	2.43479	3.95856	1.56739	0	0	3.54945	0	0
Gm14603 Ugdh	2.56954	1.82938	2.07936	2.05255	1.91885	1.94523	0	0
Gm14746 Set	2.22075	0	1.77773	0	0	1.77736	0	0
Gm15484 Npm1	2.26208	1.80494	2.10169	1.73281	1.5225	1.54164	0	0
Gm15484 Npm1	2.26208	1.80494	2.10169	1.73281	1.5225	1.54164	0	0
Gm15484 Npm1	2.26208	1.80494	2.10169	1.73281	1.5225	1.54164	0	0
Gm15681 Ppp4r1	1.652	-1.51875	1.89041	1.53223	1.58811	0	0	0
Gm28923 Vkorc1l1	0	1.93649	0	-1.52209	-1.55479	-1.8371	-1.63891	-1.63891
Gm4204 Nap1l1	1.64626	1.70852	2.32908	2.30551	1.89937	0	1.66208	1.66208
Gm5256 Slc25a5	1.75954	1.83552	0	0	0	0	0	0
Gm5454 Etv1	-2.10057	-1.75362	0	0	0	0	0	0
Gm5513 Eif4a1	1.51623	2.08738	1.78931	1.58243	2.00363	1.64267	1.81985	1.81985
Gm5513 Eif4a1	1.51623	2.08738	1.78931	1.58243	2.00363	1.64267	1.81985	1.81985
Gm5513 Eif4a1	1.51623	2.08738	1.78931	1.58243	2.00363	1.64267	1.81985	1.81985
Gm5702 Eef2	0	1.61207	1.78367	2.43842	1.54815	2.0853	1.58853	1.58853
Gm5873 Fdps	0	0	-3.96802	-2.8466	-3.00738	-2.30858	-2.5343	-2.5343
Gm5913 G3bp1	1.86058	1.54761	0	1.60853	0	0	0	0
Gm5943 Ube2n	2.70386	1.81374	2.45862	1.58414	1.76866	1.56564	0	0
Gm6039 Ppp4r2	0	0	-1.87125	0	0	-1.88869	0	0
Gm6480 Otud6b	0	0	0	-2.09588	-1.48951	-2.80441	0	0
Gm6501 Syncrip	1.59324	1.89742	0	-1.60576	1.56593	-1.60234	0	0
Gm6733 Srpr	0	-1.69713	0	-2.3016	0	0	-1.50564	-1.50564
Gm7332 Ppp1r14b	2.21193	1.86022	2.31201	1.9229	1.98804	1.80853	1.67591	1.67591
Gm8177 Larp4	-1.77306	0	-2.25866	-1.55538	0	-1.54153	0	0
Gm8652 Hnrnpa1	2.23887	1.73214	2.20086	1.70646	1.88498	1.69568	0	0
Gm8652 Hnrnpa1	2.23887	1.73214	2.20086	1.70646	1.88498	1.69568	0	0
Gm9364 Anapc15	0	1.51692	1.85588	2.24586	2.5803	1.72243	0	0
Kat2b-ps Kat2b	-1.68806	0	-1.93252	-1.62545	-1.81059	-1.65151	-1.60411	-1.60411
LOC100361067 Psma3	1.86386	1.5398	1.53091	1.62819	1.58658	1.76882	0	0
LOC102556682 Rpsa	1.81734	0	1.70064	1.51306	0	0	0	0
LOC102556682 Rpsa	1.81734	0	1.70064	1.51306	0	0	0	0
LOC299312 Gtpbp4	1.88592	1.9885	0	1.58506	0	-1.62016	0	0
LOC688672 Eif4a1	3.18278	3.42206	2.86401	2.42751	2.01795	2.30255	1.5754	1.83495
LOC691309 Slc25a5	1.76652	1.79196	0	0	1.61267	0	0	0
Rn50_10_0644.1 Krt18	4.57949	5.40032	3.11764	3.74223	2.11291	2.56736	0	0
Rn50_X_0677.1 LOC100365676	-1.63906	-1.65575	-2.7268	-2.34331	-1.92875	-1.85886	-1.99216	-1.56948
Rpl27-l1 Rpl27	0	0	1.7077	1.67549	1.60917	1.75661	1.53764	1.65873
Rps27a-ps1 Rps27a	2.19194	1.53883	2.11615	0	1.84158	0	1.64119	1.64119
