# Supplementary material for: Emerging Putative Associations between Non-Coding RNAs and Protein-Coding Genes in Neuropathic Pain: Added Value from Reusing Microarray Data
Source: Front Neurol. 2016 Oct 18;7:168. doi: 10.3389/fneur.2016.00168 (PMC5067702; doi:10.3389/fneur.2016.00168)
Supplement: Table S6 — Enriched terms and full details for pathway analysis in SN. [file Table_6.xlsx]

## Sheet: SN_I1
Enrichment analysis report
Enrichment by Pathway Maps					Rat_SN_1_PC
#	Maps	Total	pValue	Min FDR	p-value	FDR	In Data	Network Objects from Active Data
1	Development_Transcription regulation of granulocyte development	32	2.17282e-08	1.90557e-05	2.17282e-08	1.90557e-05	21	Max, Leukocyte elastase, MAD, STAT3, gp91-phox, AML1 (RUNX1), JAK2, PKC, E2F1, PU.1, G-CSF receptor, CD45, p47-phox, p67-phox, c-Myc, C/EBPepsilon, CD13, RAR-alpha/RXR-alpha, c-Fes, SOCS3, LRG
2	Immune response_CCL2 signaling	54	1.51821e-07	6.65734e-05	1.51821e-07	6.65734e-05	28	AP-1, IL-1 alpha, Claudin-5, PKC-alpha, HIF1A, PKC-zeta, MCPIP, Occludin, p47-phox, IL-1 beta, ICAM1, G-protein beta/gamma, NF-kB, Rac1, PI3K reg class IA (p85), alpha-L/beta-2 integrin, CCL2, iNOS, c-Fos, IL-6, G-protein alpha-i family, CCBP2 (CCR9), ZO-1, PI3K class II (CII-alpha), ZO-2, Caveolin-1, VEGF-A, CDH19
3	Cell adhesion_Chemokines and adhesion	100	3.09486e-07	8.9893e-05	3.09486e-07	8.9893e-05	42	PLAU (UPA), AKT(PKB), CCR1, Collagen IV, CRK, VAV-1, GRO-1, Alpha-actinin, LAMA4, SOS, Rap1GAP1, LIMK2, Filamin A, N-WASP, PAI1, Actin, Alpha-actinin 1, GCP2, TRIO, c-Myc, Cofilin, MSN (moesin), ROCK, CD44, G-protein beta/gamma, NF-kB, Rac1, PI3K reg class IA, CCL2, Tcf(Lef), G-protein alpha-i family, alpha-6/beta-4 integrin, Caveolin-1, Vitronectin, IL8RA, Caveolin-2, VEGF-A, IL8RB, G-protein al…
4	Cell adhesion_Tight junctions	36	4.10002e-07	8.9893e-05	4.10002e-07	8.9893e-05	21	Claudin-19, JAM2, Claudin-5, Claudin-18, Occludin, Actin, Prr1, Tcf(Lef), MUPP1, Claudin-1, Cingulin, TITF1, AF-6, ZO-1, Claudin-4, JAM3, ZO-2, Caveolin-1, Claudin-16, ZO-3, SNAIL1
5	Cell cycle_Role of APC in cell cycle regulation	32	1.01103e-06	0.000177334	1.01103e-06	0.000177334	19	MAD2a, SKP2, CDC14a, PLK1, Cyclin A, Geminin, PKA-cat (cAMP-dependent), BUB1, Kid, TCP1, CDK1 (p34), ORC1L, CDC18L (CDC6), Cyclin B, CKS1, MAD2b, BUBR1, Aurora-A, CDK2
6	Transcription_Role of AP-1 in regulation of cellular metabolism	38	1.40244e-06	0.000187908	1.40244e-06	0.000187908	21	HBE, p21, AP-1, GCL reg, ITGA5, IFN-beta, IL5RA, FasL(TNFSF6), Prolactin, FosB/JunB, JunB, Cyclin D1, POLA1, c-Fos, GCL cat, ITGB4, IL-3, TSG-6, ITGA2, JNK(MAPK8-10), PLAUR (uPAR)
7	Immune response_IL-10 signaling pathway	62	1.49984e-06	0.000187908	1.49984e-06	0.000187908	29	AKT(PKB), CD86, IL-1 alpha, STAT3, CD23, IKBZ, IRS-2, IL-1 beta, SHIP, p70 S6 kinase1, CRP2, ICAM1, IL10RA, NF-kB, PI3K reg class IA, iNOS, IL-6, SOCS3, MMP-9, Fc gamma RII beta, ALOX5AP, TIMP1, Bcl-3, IL-10, MHC class II, Fc gamma RI, Heme oxygenase 1, CD80, CD14
8	Cell cycle_ESR1 regulation of G1/S transition	33	1.94043e-06	0.000212719	1.94043e-06	0.000212719	19	p21, Skp2/TrCP/FBXW, SKP2, Ubiquitin, Cyclin A, p27KIP1, Rb protein, E2F1, c-Myc, Cyclin D1, CDK6, CDK4, c-Fos, E2F4, Cyclin E, p130, CRM1, CKS1, CDK2
9	Cell cycle_Chromosome condensation in prometaphase	21	4.01022e-06	0.000310091	4.01022e-06	0.000310091	14	BRRN1, CAP-H/H2, CAP-C, Cyclin A, Histone H1, CAP-G, CAP-G/G2, CNAP1, CAP-D2/D3, CDK1 (p34), Cyclin B, TOP2, Aurora-A, INCENP
10	Immune response_Platelet activating factor/ PTAFR pathway signaling	55	4.06552e-06	0.000310091	4.06552e-06	0.000310091	26	Adenylate cyclase, AKT(PKB), PTAFR, STAT3, JAK2, Beta-arrestin1, PKA-cat (cAMP-dependent), p38 MAPK, Arrestin 3, Calcineurin B (regulatory), IL-1 beta, G-protein beta/gamma, NF-kB, PI3K reg class IA, CCL2, LSP1, G-protein alpha-q, PLC-beta, NF-AT, G-protein alpha-i family, IP3 receptor, MAPKAPK2, Beta-arrestin2, MMP-9, PKA-reg (cAMP-dependent), HB-EGF

## Sheet: SN_I2
Enrichment analysis report
Enrichment by Pathway Maps					Rat_SN_4_PC
#	Maps	Total	pValue	Min FDR	p-value	FDR	In Data	Network Objects from Active Data
1	Cytoskeleton remodeling_TGF, WNT and cytoskeletal remodeling	111	1.44686e-11	1.2689e-08	1.44686e-11	1.2689e-08	54	p21, PLAU (UPA), AKT(PKB), ERK1/2, ERK1 (MAPK3), Collagen IV, CRK, VAV-1, SMAD3, SARA, Matrilysin (MMP-7), MYLK1, MLCK, Frizzled, Alpha-actinin, p15, p38 MAPK, Axin, SOS, N-WASP, Actin, Alpha-actinin 1, TGF-beta receptor type I, PI3K cat class IA, Vinculin, Cofilin, C1 inhibitor, Cyclin D1, WNT, Rac1, PI3K reg class IA, IKK-alpha, PLAT (TPA), PAK1, Tcf(Lef), TCF7L2 (TCF4), Destrin, MSK1, Shc, XIA…
2	Cell cycle_Role of APC in cell cycle regulation	32	3.90838e-10	1.71383e-07	3.90838e-10	1.71383e-07	23	MAD2a, SKP2, CDC14a, PLK1, Securin, Cyclin A, Geminin, Aurora-B, BUB1, Kid, CDH1, Nek2A, CDK1 (p34), ORC1L, CDC18L (CDC6), CDC20, Cyclin B, CKS1, MAD2b, BUBR1, Aurora-A, Emi1, CDK2
3	Immune response_Inhibitory PD-1 signaling in T cells	53	9.91773e-10	2.24676e-07	9.91773e-10	2.24676e-07	31	AKT(PKB), CD86, Skp2/TrCP/FBXW, SKP2, ERK1/2, VAV-1, SMAD3, CD8, CD8 alpha, MHC class II, p15, p27KIP1, Lck, PI3K cat class IA, ICAM1, PI3K reg class IA (p85), alpha-L/beta-2 integrin, ZAP70, MHC class I, SHP-2, Cyclin E, CD3 zeta, CD3, SHP-1, CD4, Csk, GSK3 beta, CD80, Eomesodermin, CDK2, PKC-theta
4	Ovarian cancer (main signaling cascades)	64	1.03221e-09	2.24676e-07	1.03221e-09	2.24676e-07	35	K-RAS, PLAU (UPA), AKT(PKB), ERK1/2, SOS, LPA2 receptor, PI3K cat class IA, G-protein beta/gamma, CREB1, Cyclin D1, PI3K reg class IA, IKK-alpha, Tcf(Lef), c-Fos, ESR1 (nuclear), IL-6, NF-kB, Shc, G-protein alpha-i family, LPA1 receptor, TERT, I-kB, MMP-9, HGF receptor (Met), E-cadherin, c-Src, GSK3 beta, HGF, Androgen receptor, Brca1, B-Raf, SNAIL1, EDNRA, PI3K cat class IA (p110-alpha), H-Ras
5	Role of tumor microenvironment in plexiform neurofibroma formation in neurofibromatosis type 1	38	1.28093e-09	2.24676e-07	1.28093e-09	2.24676e-07	25	K-RAS, AKT(PKB), ERK1/2, VAV-1, NGF, p38 MAPK, SOS, TrkA, PI3K cat class IA, c-Kit, Midkine, PI3K reg class IA (p85), PI3K reg class IA (p85-alpha), PAK1, Shc, MGF, MMP-1, Fibronectin, TGF-beta 1, Neurofibromin, Rac2, PDGF-B, VEGF-A, H-Ras, Tryptase
6	Cell adhesion_Chemokines and adhesion	100	4.65666e-09	6.80649e-07	4.65666e-09	6.80649e-07	46	Zyxin, PLAU (UPA), AKT(PKB), ERK1/2, Collagen IV, CRK, VAV-1, GRO-1, Alpha-actinin, SOS, Filamin A, N-WASP, Actin, Alpha-actinin 1, PI3K cat class IA, G-protein beta/gamma, Vinculin, Cofilin, MSN (moesin), CD44, RAP-1A, Rac1, PI3K reg class IA, CCL2, PLAT (TPA), PAK1, Tcf(Lef), NF-kB, Shc, G-protein alpha-i family, MMP-13, MMP-1, Fibronectin, alpha-6/beta-4 integrin, Caveolin-1, Vitronectin, IL8R…
7	Development_Thrombopoietin-regulated cell processes	45	5.54518e-09	6.94731e-07	5.54518e-09	6.94731e-07	27	p21, AKT(PKB), ERK1/2, JAK2, VAV-1, C3G, PKC-alpha, Cyclin A2, p27KIP1, SOS, PKC-zeta, IRS-2, PI3K cat class IA, Fyn, CREB1, Cyclin D1, RAP-1A, Rac1, PI3K reg class IA, c-Fos, Shc, ATF-1, p90RSK2(RPS6KA3), GSK3 alpha/beta, GSK3 beta, B-Raf, H-Ras
8	Immune response_NFAT in immune response	51	8.49015e-09	8.65222e-07	8.49015e-09	8.65222e-07	29	AKT(PKB), CD86, Slp76, Calcineurin A (catalytic), VAV-1, Fc epsilon RI, ITK, MHC class II, Calmodulin, Lyn, Lck, PI3K cat class IA, BLNK, Rac1, PI3K reg class IA, IKK-alpha, LAT, ZAP70, NF-kB, NF-AT, CD3 zeta, CD3, I-kB, TRIM, Btk, GSK3 alpha/beta, PLC-gamma 2, CD80, PKC-theta
9	Cell adhesion_Integrin inside-out signaling in T cells	74	9.18311e-09	8.65222e-07	9.18311e-09	8.65222e-07	37	CCR7, Slp76, JAK2, VAV-1, C3G, PKC-alpha, ITK, MHC class II, JAK3, CCL19, Lck, RASSF5, PDZ-GEF1, PI3K cat class IA, G-protein beta/gamma, Cytohesin1, Vinculin, ICAM1, PLD1, RAP-1A, Rac1, PI3K reg class IA (p85), alpha-L/beta-2 integrin, ITGB2, LAT, ZAP70, Shc, G-protein alpha-i family, WASF2, CD3 zeta, CD3, CXCR4, SKAP55, Csk, STK4, PKC-theta, GRAP2
10	Cell cycle_Nucleocytoplasmic transport of CDK/Cyclins	14	1.02507e-08	8.65222e-07	1.02507e-08	8.65222e-07	13	ERK1 (MAPK3), Cyclin A, Importin (karyopherin)-alpha, Cyclin D, Cyclin D1, CDK4, Karyopherin beta 1, CDK1 (p34), Cyclin E, Cyclin B1, CRM1, GSK3 beta, CDK2

## Sheet: SN_I3
Enrichment analysis report
Enrichment by Pathway Maps					Rat_SN_7_PC
#	Maps	Total	pValue	Min FDR	p-value	FDR	In Data	Network Objects from Active Data
1	Immune response_CCL2 signaling	54	2.84962e-12	2.49627e-09	2.84962e-12	2.49627e-09	36	alpha-4/beta-1 integrin, alpha-5/beta-1 integrin, ERK1/2, IL-1 alpha, G-protein beta/gamma, Claudin-5, PKC-alpha, IFN-gamma, HIF1A, ETS1, PKC-zeta, MCPIP, p47-phox, ITGB3, IL-1 beta, PI3K cat class IA (p110-delta), ICAM1, AP-1, Rac1, PI3K reg class IA (p85), alpha-L/beta-2 integrin, CCL2, p53, iNOS, c-Fos, IL-6, NF-kB, CCBP2 (CCR9), G-protein alpha-i family, ZO-1, PI3K class II (CII-alpha), ZO-2,…
2	Cytoskeleton remodeling_TGF, WNT and cytoskeletal remodeling	111	5.82455e-10	1.85299e-07	5.82455e-10	1.85299e-07	54	p21, AKT(PKB), SMAD2, ERK1/2, ERK1 (MAPK3), Collagen IV, VAV-1, SARA, Matrilysin (MMP-7), MYLK1, MLCK, Frizzled, Alpha-actinin, p15, p38 MAPK, SOS, WNT, N-WASP, Actin, Alpha-actinin 1, TGF-beta receptor type I, Casein kinase II, beta chain (Phosvitin), PI3K cat class IA, Tcf(Lef), Vinculin, Cofilin, C1 inhibitor, Cyclin D1, Rac1, PI3K reg class IA, IKK-alpha, PLAT (TPA), PAK1, p53, TCF7L2 (TCF4),…
3	Ovarian cancer (main signaling cascades)	64	6.34586e-10	1.85299e-07	6.34586e-10	1.85299e-07	37	NCOA4 (ARA70), K-RAS, AKT(PKB), ERK1/2, G-protein beta/gamma, SOS, LPA2 receptor, FSHR, PI3K cat class IA, Tcf(Lef), CREB1, Cyclin D1, PI3K reg class IA, IKK-alpha, EGFR, c-Fos, ESR1 (nuclear), IL-6, NF-kB, Shc, MEKK1(MAP3K1), G-protein alpha-i family, TERT, I-kB, MMP-9, HGF receptor (Met), E-cadherin, c-Src, Endothelin-1, HGF, Androgen receptor, Brca1, PKA-reg (cAMP-dependent), B-Raf, SNAIL1, ED…
4	Immune response_IL-18 signaling	60	1.32088e-09	2.89274e-07	1.32088e-09	2.89274e-07	35	CXCL16, AKT(PKB), ERK1/2, IL-1 alpha, p38 MAPK, FasL(TNFSF6), p47-phox, IL-1 beta, p67-phox, PI3K cat class IA, ICAM1, AP-1, Rac1, PI3K reg class IA, PI3K reg class IA (p85-alpha), CCL2, IKK-alpha, MEK6(MAP2K6), VCAM1, MyD88, iNOS, c-Fos, IL-6, NF-kB, Bcl-XS, TRAM, Fibronectin, I-kB, MMP-9, IL-18, E-selectin, c-Src, IL18RAP, CD147, H-Ras
5	G-protein signaling_Regulation of RAC1 activity	36	1.728e-09	3.02746e-07	1.728e-09	3.02746e-07	25	Slp76, Tiam1, ECT2, VAV-1, RalBP1, RacGAP1, ARHGAP9, ARHGAP12, B-chimaerin, Caspase-1, RhoGAP1, Rac1, ARHGAP24, ZAP70, DEF6, CD3, VIL2 (ezrin), SRGAP2(WRP), LyGDI, ABR, VAV-2, Caspase-3, Rap1GDS1, H-Ras, ARCGAP22
6	Immune response_MIF-induced cell adhesion, migration and angiogenesis	46	2.77151e-09	4.04641e-07	2.77151e-09	4.04641e-07	29	alpha-4/beta-1 integrin, AKT(PKB), ERK1/2, G-protein beta/gamma, VAV-1, CD74, p38 MAPK, PI3K cat class IA, MIF, ICAM1, AP-1, Rac1, PI3K reg class IA (p85), alpha-L/beta-2 integrin, CCL2, PAK1, VCAM1, c-Fos, NF-kB, MEKK1(MAP3K1), MMP-13, G-protein alpha-i family, MMP-1, MKP-1, MMP-9, CXCR4, c-Src, VEGF-A, H-Ras
7	Immune response_Oncostatin M signaling via JAK-Stat in human cells	20	4.03111e-09	4.84145e-07	4.03111e-09	4.84145e-07	17	STAT3, JAK2, SERPINA3 (ACT), Tyk2, Cyclin D1, CCL2, STAT5, STAT1, SOCS3, MMP-1, LIFR, LIF receptor, TIMP1, VEGF-A, OSMR, OSM receptor, gp130
8	Immune response_IL-10 signaling pathway	62	4.42142e-09	4.84145e-07	4.42142e-09	4.84145e-07	35	AKT(PKB), CD86, IL-1 alpha, STAT3, MHC class II, CD23, IKBZ, IRS-2, Tyk2, IL-1 beta, SHIP, PI3K cat class IA, IL-10 receptor, IL10RB, CRP2, ICAM1, IL10RA, PI3K reg class IA, STAT5, iNOS, IL-6, NF-kB, STAT1, SOCS3, Bcl-XL, MMP-9, Fc gamma RII beta, TIMP1, Bcl-3, IL-10, Fc gamma RI, Fc gamma RII alpha, Heme oxygenase 1, CD80, CD14
9	Cell adhesion_Integrin inside-out signaling in T cells	74	8.27731e-09	8.05658e-07	8.27731e-09	8.05658e-07	39	alpha-4/beta-1 integrin, ITGB1, CCR7, CCR6, G-protein beta/gamma, Slp76, JAK2, VAV-1, PKC-alpha, ITK, MHC class II, JAK3, CCL19, Lck, RASSF5, PDZ-GEF1, PI3K cat class IA, Cytohesin1, Vinculin, ICAM1, PLD1, Rac1, PI3K reg class IA (p85), alpha-L/beta-2 integrin, ITGB2, VCAM1, LAT, ZAP70, Shc, G-protein alpha-i family, CD3 zeta, CD3, CXCR4, SKAP55, Csk, PREL1, STK4, PKC-theta, GRAP2
10	Cell adhesion_ECM remodeling	52	2.85798e-08	2.32951e-06	2.85798e-08	2.32951e-06	30	alpha-1/beta-1 integrin, alpha-5/beta-1 integrin, ErbB4, Collagen IV, Collagen II, Matrilysin (MMP-7), MMP-12, LAMA4, IGF-1, MSN (moesin), Stromelysin-2, IGF-2, PLAT (TPA), EGFR, MMP-13, MMP-1, IBP4, Fibronectin, VIL2 (ezrin), MMP-9, TIMP1, Vitronectin, IL8RA, Versican, Kallikrein 1, Kallikrein 3 (PSA), Stromelysin-1, MMP-14, MMP-16, PLAUR (uPAR)

## Sheet: SN_I4
Enrichment analysis report
Enrichment by Pathway Maps					Rat_SN_14_PC
#	Maps	Total	pValue	Min FDR	p-value	FDR	In Data	Network Objects from Active Data
1	Immune response_Inhibitory PD-1 signaling in T cells	53	2.41204e-09	2.09847e-06	2.41204e-09	2.09847e-06	26	alpha-L/beta-2 integrin, AKT(PKB), MHC class I, CD86, ERK1/2, SHP-2, Cyclin E, MHC class II, PD-L2, VAV-1, CD3 zeta, CD3, CD8, CD8 alpha, SHP-1, CD4, SP1, Csk, Lck, PI3K cat class IA, GSK3 beta, ICAM1, CD80, PI3K reg class IA (p85), Eomesodermin, ZAP70
2	Cell cycle_Chromosome condensation in prometaphase	21	5.76835e-09	2.50923e-06	5.76835e-09	2.50923e-06	15	BRRN1, CAP-H/H2, CAP-C, Cyclin B, Cyclin A, Aurora-B, Histone H1, CAP-G, CAP-G/G2, CAP-D2/D3, CNAP1, TOP2, Aurora-A, INCENP, CDK1 (p34)
3	Immune response_Classical complement pathway	53	1.35876e-08	3.2321e-06	1.35876e-08	3.2321e-06	25	C4b, C3 convertase (C2aC4b), C5 convertase (C2aC4bC3b), C4, C4a, C5aR, C7, CRP, CD21, C3aR, DAF, C1s, C2b, C2a, C2, C1q, C3c, C3a, C3b, C3dg, C3, iC3b, Factor I, C1 inhibitor, Clusterin
4	Ovarian cancer (main signaling cascades)	64	1.48602e-08	3.2321e-06	1.48602e-08	3.2321e-06	28	NCOA4 (ARA70), K-RAS, IL-6, AKT(PKB), NF-kB, ERK1/2, MEKK1(MAP3K1), LPA1 receptor, TERT, I-kB, G-protein beta/gamma, MMP-9, SOS, SP1, E-cadherin, PI3K cat class IA, Tcf(Lef), GSK3 beta, Brca1, Cyclin D1, PKA-reg (cAMP-dependent), PI3K reg class IA, G-protein alpha-i family, SNAIL1, IKK-alpha, EDNRA, EGFR, H-Ras
5	Immune response_MIF-induced cell adhesion, migration and angiogenesis	46	7.40211e-08	1.28797e-05	7.40211e-08	1.28797e-05	22	alpha-L/beta-2 integrin, AKT(PKB), NF-kB, ERK1/2, MEKK1(MAP3K1), MMP-13, VAV-1, G-protein beta/gamma, CD74, p38 MAPK, AP-1, MMP-9, CXCR4, PI3K cat class IA, MIF, ICAM1, VEGF-A, PI3K reg class IA (p85), G-protein alpha-i family, CCL2, PAK1, H-Ras
6	Immune response_Lectin induced complement pathway	50	9.29423e-08	1.34766e-05	9.29423e-08	1.34766e-05	23	C4b, C3 convertase (C2aC4b), C5 convertase (C2aC4bC3b), C4, C4a, C5aR, C7, CD21, MBL2, C3aR, DAF, C2b, C2a, C2, C3c, C3a, C3b, C3dg, C3, iC3b, Factor I, C1 inhibitor, Clusterin
7	Immune response_CCL2 signaling	54	1.10507e-07	1.37344e-05	1.10507e-07	1.37344e-05	24	alpha-L/beta-2 integrin, IL-6, NF-kB, CCBP2 (CCR9), ERK1/2, Claudin-5, PKC-alpha, PI3K class II (CII-alpha), G-protein beta/gamma, IFN-gamma, AP-1, ETS1, Caveolin-1, PKC-zeta, Occludin, p47-phox, ITGB3, IL-1 beta, PI3K cat class IA (p110-delta), ICAM1, VEGF-A, PI3K reg class IA (p85), G-protein alpha-i family, CCL2
8	Immune response_NFAT in immune response	51	1.46206e-07	1.51134e-05	1.46206e-07	1.51134e-05	23	AKT(PKB), NF-kB, CD86, MHC class II, VAV-1, Fc epsilon RI, CD3 zeta, CD3, ITK, I-kB, Calmodulin, Lyn, Lck, PI3K cat class IA, BLNK, TRIM, Btk, GSK3 alpha/beta, CD80, PI3K reg class IA, IKK-alpha, LAT, ZAP70
9	Cell adhesion_Integrin inside-out signaling in T cells	74	1.56345e-07	1.51134e-05	1.56345e-07	1.51134e-05	29	alpha-L/beta-2 integrin, CCR7, CCR6, MHC class II, VAV-1, CD3 zeta, CD3, PKC-alpha, ITK, G-protein beta/gamma, CXCR4, PIP5KI, CCL19, Csk, Lck, RASSF5, PDZ-GEF1, STK4, PI3K cat class IA, Cytohesin1, Vinculin, ICAM1, PLD1, PI3K reg class IA (p85), G-protein alpha-i family, ITGB2, LAT, ZAP70, GRAP2
10	Role of tumor microenvironment in plexiform neurofibroma formation in neurofibromatosis type 1	38	2.38036e-07	2.07091e-05	2.38036e-07	2.07091e-05	19	K-RAS, AKT(PKB), ERK1/2, MGF, VAV-1, Fibronectin, TGF-beta 1, p38 MAPK, SOS, Rac2, PI3K cat class IA, c-Kit, Midkine, VEGF-A, PI3K reg class IA (p85), PI3K reg class IA (p85-alpha), PAK1, H-Ras, Tryptase
