# Supplementary material for: Emerging Putative Associations between Non-Coding RNAs and Protein-Coding Genes in Neuropathic Pain: Added Value from Reusing Microarray Data
Source: Front Neurol. 2016 Oct 18;7:168. doi: 10.3389/fneur.2016.00168 (PMC5067702; doi:10.3389/fneur.2016.00168)
Supplement: Table S7 — Enriched terms and full details for pathway analysis in DRG. [file Table_7.xlsx]

## Sheet: DRG_I1
Enrichment analysis report
Enrichment by Pathway Maps					Rat_DRG_1_PC
#	Maps	Total	pValue	Min FDR	p-value	FDR	In Data	Network Objects from Active Data
1	Signal transduction_PTMs in IL-12 signaling pathway	48	0.000254861	0.0473995	0.000254861	0.0473995	6	SOCS1, RUNX3, GADD45 gamma, JAK2, c-Myc, IKBZ
2	DNA damage_ATM/ATR regulation of G1/S checkpoint	32	0.00029255	0.0473995	0.00029255	0.0473995	5	p21, MDM2, c-Myc, CDK2, GADD45 alpha
3	IL-6 signaling in multiple myeloma	51	0.000357062	0.0473995	0.000357062	0.0473995	6	p21, IL-6, MDM2, JAK2, E2F1, FGF2
4	Cell cycle_Influence of Ras and Rho proteins on G1/S Transition	53	0.000441301	0.0473995	0.000441301	0.0473995	6	p21, MDM2, c-Myc, MLCP (reg), E2F1, CDK2
5	Transcription_Role of AP-1 in regulation of cellular metabolism	38	0.000665903	0.0473995	0.000665903	0.0473995	5	TSG-6, JunB, p21, FasL(TNFSF6), IL-3
6	Development_Gastrin in differentiation of the gastric mucosa	38	0.000665903	0.0473995	0.000665903	0.0473995	5	cPKC (conventional), PKC, PKC-gamma, TFF1, CCKBR
7	Development_Thrombopoetin signaling via JAK-STAT pathway	22	0.000671267	0.0473995	0.000671267	0.0473995	4	SOCS1, p21, JAK2, SERPINA3 (ACT)
8	Transcription_P53 signaling pathway	39	0.000752373	0.0473995	0.000752373	0.0473995	5	HSP27, p21, MDM2, E2F1, CDK2
9	Immune response_IL-13 signaling via JAK-STAT	44	0.00131599	0.0663257	0.00131599	0.0663257	5	SOCS1, ARG1, HSD3B1, JAK2, CD23
10	Apoptosis and survival_FAS signaling cascades	44	0.00131599	0.0663257	0.00131599	0.0663257	5	HSP27, FasL(TNFSF6), FADD, RAIDD, Caspase-3

## Sheet: DRG_I2
Enrichment analysis report
Enrichment by Pathway Maps					Rat_DRG_4_PC
#	Maps	Total	pValue	Min FDR	p-value	FDR	In Data	Network Objects from Active Data
1	Immune response_Antigen presentation by MHC class II	12	7.12951e-05	0.0195863	7.12951e-05	0.0195863	4	MHC class II, HLA-DRA1, IP-30, CD74
2	Cell adhesion_ECM remodeling	52	7.78239e-05	0.0195863	7.78239e-05	0.0195863	7	PLAU (UPA), ErbB4, TIMP1, MMP-16, MMP-12, Stromelysin-1, PLAUR (uPAR)
3	Cell adhesion_Cell-matrix glycoconjugates	38	0.000103086	0.0195863	0.000103086	0.0195863	6	ITIH3, Fibulin-2, Lymphotactin, BCAN, Stromelysin-1, ECM1
4	Immune response_IL-13 signaling via JAK-STAT	44	0.000238307	0.0339587	0.000238307	0.0339587	6	CCL17, IL-4R type II, IL13RA1, IL4RA, ARG1, HSD3B1
5	Neurophysiological process_Kappa-type opioid receptor in transmission of nerve impulses	31	0.000359356	0.0409666	0.000359356	0.0409666	5	CREM (activators), Dynorphin A(1-13), Proenkephalin-B, G-protein alpha-i family, Kir3.1
6	Cell adhesion_Chemokines and adhesion	100	0.000931761	0.0885173	0.000931761	0.0885173	8	FAK1, CRK, c-Myc, PLAU (UPA), GCP2, PLAUR (uPAR), G-protein alpha-o, G-protein alpha-i family
7	Development_Role of Activin A in cell differentiation and proliferation	40	0.0012009	0.0977873	0.0012009	0.0977873	5	p21, GnRH receptor, c-Myc, p15, STAR
8	Immune response_MIF - the neuroendocrine-macrophage connector	46	0.00226827	0.15571	0.00226827	0.15571	5	ABCA1, MHC class II, PLA2, CD74, Thioredoxin
9	Development_Transcription factors in segregation of hepatocytic lineage	30	0.0029677	0.15571	0.0029677	0.15571	4	p21, HNF4-alpha, Keratin 19, Alpha 1-antitrypsin
10	DNA damage_Brca1 as a transcription regulator	30	0.0029677	0.15571	0.0029677	0.15571	4	p21, Chk2, c-Myc, GADD45 alpha

## Sheet: DRG_I3
Enrichment analysis report
Enrichment by Pathway Maps					Rat_DRG_7_PC
#	Maps	Total	pValue	Min FDR	p-value	FDR	In Data	Network Objects from Active Data
1	Immune response_Alternative complement pathway	40	8.05884e-10	6.03607e-07	8.05884e-10	6.03607e-07	15	Properdin, C7, C3c, C3a, C3b, C3dg, C3, iC3b, C5 convertase (C3b2Bb), Factor H, Factor Bb, Factor Ba, Factor B, CD59, DAF
2	Immune response_Classical complement pathway	53	4.62992e-07	0.00017339	4.62992e-07	0.00017339	14	C2b, C2a, C2, C1q, C7, C3c, C3a, C3b, C3dg, C3, iC3b, CD59, DAF, C1s
3	Immune response_Antigen presentation by MHC class II	12	7.58892e-07	0.00018947	7.58892e-07	0.00018947	7	HLA-DM, MHC class II, Cathepsin S, HLA-DRA1, CD74, IP-30, CD4
4	Immune response_Lectin induced complement pathway	50	9.14327e-06	0.00171208	9.14327e-06	0.00171208	12	C2b, C2a, C2, C7, C3c, C3a, C3b, C3dg, C3, iC3b, CD59, DAF
5	Protein folding and maturation_Angiotensin system maturation \ Rodent version	48	3.44785e-05	0.00516488	3.44785e-05	0.00516488	11	Tonin (rat), Cathepsin D, Kallikrein 1, Angiotensin III, Angiotensin IV, Angiotensin (2-10), Angiotensin (1-7), Angiotensin (1-9), Angiotensinogen, Angiotensin II, Angiotensin I
6	Apoptosis and survival_Apoptotic TNF-family pathways	42	5.51957e-05	0.00689026	5.51957e-05	0.00689026	10	TRAF3, FasL(TNFSF6), FADD, RAIDD, RIPK1, CD70(TNFSF7), Caspase-3, TNF-R2, LIGHT(TNFSF14), NADE(NGFRAP1)
7	Protein folding and maturation_Angiotensin system maturation \ Human version	43	6.85279e-05	0.00733249	6.85279e-05	0.00733249	10	Cathepsin D, Kallikrein 1, Angiotensin III, Angiotensin IV, Angiotensin (2-10), Angiotensin (1-7), Angiotensin (1-9), Angiotensinogen, Angiotensin II, Angiotensin I
8	Immune response_IL-13 signaling via JAK-STAT	44	8.45005e-05	0.00791136	8.45005e-05	0.00791136	10	ARG1, JAK2, IL-4R type II, IL13RA1, IL4RA, CCL17, SHP-1, IL1RN, HSD3B1, CD23
9	Th17 cells in CF (mouse model)	49	0.000219875	0.0182985	0.000219875	0.0182985	10	IL-6, IL-1RI, TGF-beta receptor type I, GCP2, MHC class II, JAK2, IRF4, TLR4, TGF-beta 1, CD4
10	Cell adhesion_ECM remodeling	52	0.000366341	0.0274389	0.000366341	0.0274389	10	PLAU (UPA), Kallikrein 1, Matrilysin (MMP-7), Kallikrein 3 (PSA), MMP-12, Stromelysin-1, TIMP1, MMP-16, EGFR, PLAUR (uPAR)

## Sheet: DRG_I4
Enrichment analysis report
Enrichment by Pathway Maps					Rat_DRG_14_PC
#	Maps	Total	pValue	Min FDR	p-value	FDR	In Data	Network Objects from Active Data
1	Development_Regulation of cytoskeleton proteins in oligodendrocyte differentiation and myelination	58	1.80419e-06	0.00152815	1.80419e-06	0.00152815	19	Myosin II, Tubulin alpha, Tubulin (in microtubules), VAV-1, MAP2, CDK5R1 (p35), MRLC, Tubulin beta, CNP1, NCAM1, Gelsolin, MELC, MAP-1B, Fyn, PDGF-R-alpha, Actin cytoskeletal, HDAC6, FAK1, MLCP (reg)
2	Protein folding and maturation_Angiotensin system maturation \ Rodent version	48	9.13914e-06	0.00213121	9.13914e-06	0.00213121	16	MAS1, Tonin (rat), IRAP, Cathepsin D, Dnpep, Kallikrein 1, Cathepsin A, CD13, Angiotensin III, Angiotensin IV, Angiotensin (2-10), Angiotensin (1-7), Angiotensin (1-9), Angiotensinogen, Angiotensin II, Angiotensin I
3	Protein folding and maturation_Angiotensin system maturation \ Human version	43	9.25241e-06	0.00213121	9.25241e-06	0.00213121	15	MAS1, IRAP, Cathepsin D, Dnpep, Kallikrein 1, Cathepsin A, CD13, Angiotensin III, Angiotensin IV, Angiotensin (2-10), Angiotensin (1-7), Angiotensin (1-9), Angiotensinogen, Angiotensin II, Angiotensin I
4	Role of ZNF202 in regulation of expression of genes involved in atherosclerosis	21	1.2077e-05	0.00213121	1.2077e-05	0.00213121	10	LIPC (HL), LPL, CRABP2, HDL proteins, ABCA1, Beta-adrenergic receptor, LCAT, TIF1-beta, VEGF-A, HNF4-alpha
5	Development_BMP7 in brown adipocyte differentiation	39	1.25809e-05	0.00213121	1.25809e-05	0.00213121	14	TrkC, PPAR-alpha, UCP1, CtBP2, CtBP, Annexin I, OTOP1, SERPINA3 (ACT), PERC, CIDE-A, BMP7, EDNRA, WNT10A, Angiotensinogen
6	Cytoskeleton remodeling_Keratin filaments	36	2.38919e-05	0.00337273	2.38919e-05	0.00337273	13	BPAG1, Plakophilin 1, Tubulin alpha, Tubulin (in microtubules), Keratin 8/18, Keratin 18, Tubulin beta, Keratin 19, Keratin 8, Keratin 5/14, Keratin 14, Keratin 17, Actin cytoskeletal
7	Signal transduction_cAMP signaling	38	4.62944e-05	0.00524358	4.62944e-05	0.00524358	13	Adenylate cyclase type V, Phospholamban, Calcineurin A (catalytic), G-protein alpha-i family, G-protein beta/gamma, Adenylate cyclase type VII, cAMP-GEFII, PKC, CaMK IV, Ryanodine receptor 1, PHK alpha, PKA-reg (cAMP-dependent), Adenylate cyclase type I
8	Immune response_Antigen presentation by MHC class II	12	4.95262e-05	0.00524358	4.95262e-05	0.00524358	7	HLA-DM, MHC class II, HLA-DRA1, CD74, IP-30, CD4, Cathepsin S
9	Protein folding and maturation_Insulin processing	20	5.86067e-05	0.00551554	5.86067e-05	0.00551554	9	Des(31,32) proinsulin, Diarginyl insulin, Split (64,65) proinsulin, Proinsulin C-peptide, Proinsulin, Insulin processed, Des (64,65) proinsulin, Split (32,33) proinsulin, Insulin
10	Development_Transcription factors in segregation of hepatocytic lineage	30	8.65055e-05	0.00732701	8.65055e-05	0.00732701	11	p21, TBX3, FGFR2, Keratin 19, Alpha 1-antitrypsin, Activin B, Activin, Albumin, A2M, HNF6, HNF4-alpha
