# Supplementary material for: Emerging Putative Associations between Non-Coding RNAs and Protein-Coding Genes in Neuropathic Pain: Added Value from Reusing Microarray Data
Source: Front Neurol. 2016 Oct 18;7:168. doi: 10.3389/fneur.2016.00168 (PMC5067702; doi:10.3389/fneur.2016.00168)
Supplement: Table S8 — Probe sets and genes. [file Table_8.xlsx]

## Sheet: Supplemental Table 8
Quantification	SN_I1	SN_I2	SN_I3	SN_I4	DRG_I1	DRG_I2	DRG_I3	DRG_I4
DEG Probes	41114	41110	41112	41112	41112	41110	41110	41112
Significant DEG Probes *	13301	11645	13243	7415	1067	835	2244	4892
Annotated probes	7801	7165	8100	4665	662	540	1452	3122
Annotated genes	6625	5897	6631	3897	632	506	1296	2864
* criteria: p<0.05 and Fc>1.5
