# Supplementary material for: Emerging Putative Associations between Non-Coding RNAs and Protein-Coding Genes in Neuropathic Pain: Added Value from Reusing Microarray Data
Source: Front Neurol. 2016 Oct 18;7:168. doi: 10.3389/fneur.2016.00168 (PMC5067702; doi:10.3389/fneur.2016.00168)
Supplement: Table S9 — Cross-references for Table 2 entries. [file Table_9.xlsx]

## Sheet: NCBI Annotations for LincRNA
RGD1562521	Protein-Coding
Rn50_X_0667.2	Not found
Gm26825	Protein Coding
Fam9b	Protein Coding
Rn50_X_0711.1	Not found
Ct55	Protein Coding
Rn50_14_0846.1	Not found
Rn50_13_0828.1	Not found
Fam178b	Protein Coding
Rn50_13_0839.5	Not found
Rn50_7_1163.2	Not found
Ino80dos	ncRNA
RP23-61N4.3	Not found
Gm26673	Protein Coding
Gm26827	Protein Coding
Gm20204	Not found
Gm28933	Not found
Gm26723	Protein Coding
Gm26819	Protein Coding
Yam1	ncRNA
Gm26823	ncRNA
Gm4221	Unknown
4731419I09Rik	Unknown
A530017D24Rik	Unknown
1700086L19Rik	ncRNA
C130071C03Rik	ncRNA
1700020I14Rik	ncRNA
Rn50_X_0744.2	Not found
Rn50_13_0853.1	Not found
Rn50_7_1164.1	Not found

## Sheet: LincRNA-Annotation comparisons
	Ensembl Release 77		Ensembl Release 85			NCBI
LincRNA(from Table 2)	Biotype	Species	New Gene Name	Biotype	Species	Biotype	Species
RGD1562521	lincRNA	Rat	Rn50_X_0749.2	lincRNA	Rat	Protein Coding	Rat
Rn50_X_0667.2	lincRNA	Rat		lincRNA	Rat	Not found
Gm26825	lincRNA	Mouse		lincRNA	Mouse	Protein Coding	Drosophila Sechellia
Fam9b	lincRNA	Rat	Rn50_X_0744.5	lincRNA	Rat	Protein Coding	Human, Rat
Rn50_X_0711.1	lincRNA	Rat		lincRNA	Rat	Not found
Ct55	lincRNA	Rat	Rn50_X_0744.6	lincRNA	Rat	Protein Coding	Human, Rat
Rn50_14_0846.1	lincRNA	Rat	Tug1	lincRNA	Rat	Not found
Rn50_13_0828.1	lincRNA	Rat		lincRNA	Rat	Not found
Fam178b	lincRNA	Rat	Rn50_9_0428.1	lincRNA	Rat	Protein Coding	Human, Rat, Mouse
Rn50_13_0839.5	lincRNA	Rat		lincRNA	Rat	Not found
Rn50_7_1163.2	lincRNA	Rat		lincRNA	Rat	Not found
Ino80dos	lincRNA	Mouse		lincRNA	Mouse	ncRNA	Mouse
RP23-61N4.3	lincRNA	Mouse		lincRNA	Mouse	Not found
Gm26673	lincRNA	Mouse		antisense	Mouse	Protein Coding	Drosophila Sechellia
Gm26827	lincRNA	Mouse		antisense	Mouse	Protein Coding	Drosophila Sechellia
Gm20204	lincRNA	Mouse	ENSMUSG00000098148	Gene Retired*		Not found
Gm28933	lincRNA	Mouse		lincRNA	Mouse	Not found
Gm26723	lincRNA	Mouse		lincRNA	Mouse	Protein Coding	Drosophila Sechellia
Gm26819	lincRNA	Mouse		lincRNA	Mouse	Protein Coding	Drosophila Sechellia
Yam1	lincRNA	Mouse	AY036118	lincRNA	Mouse	ncRNA	Human
Gm26823	lincRNA	Mouse		lincRNA	Mouse	ncRNA	Mouse, Drosophila Sechellia
Gm4221	lincRNA	Mouse		lincRNA	Mouse	Unknown
4731419I09Rik	lincRNA	Mouse		antisense	Mouse	Unknown
A530017D24Rik	lincRNA	Mouse		lincRNA	Mouse	Unknown
1700086L19Rik	lincRNA	Mouse		Processed transcript	Mouse	ncRNA	Mouse
C130071C03Rik	lincRNA	Mouse		lincRNA	Mouse	ncRNA	Mouse
1700020I14Rik	lincRNA	Mouse		lincRNA	Mouse	ncRNA	Mouse
Rn50_X_0744.2	lincRNA	Rat		lincRNA	Rat	Not found
Rn50_13_0853.1	lincRNA	Rat		lincRNA	Rat	Not found
Rn50_7_1164.1	lincRNA	Rat		lincRNA	Rat	Not found
